# Supplementary material for: Chloridonitros­yl[meso-5,10,15,20-tetra­kis­(p-tol­yl)porphyrinato-κ4 N,N′,N′′,N′′′]osmium(II) tetra­hydro­furan tetra­solvate
Source: Acta Crystallogr Sect E Struct Rep Online. 2011 Jan 22;67(Pt 2):m224. doi: 10.1107/S1600536811001401 (PMC3051540; doi:10.1107/S1600536811001401)
Supplement: Supplementary file 1 [file e-67-0m224-sup1.cif]

##############################################################################
###                                                                        ###
###        Electronic paper (Acta Crystallographica Section E)             ###
###                                                                        ###
##############################################################################
#                                                                            #
# This CIF contains the data in a paper accepted for publication in Acta     #
# Crystallographica Section E. It conforms to the requirements of Notes      #
# for Authors for Section E, and has been peer reviewed under the auspices   #
# of the IUCr Commission on Journals.                                        #
#                                                                            #
# Full details of the Crystallographic Information File format               #
# are given in the paper "The Crystallographic Information File (CIF):       #
# a New Standard Archive File for Crystallography" by S. R. Hall, F. H.      #
# Allen and I. D. Brown [Acta Cryst. (1991), A47, 655-685].                  #
#                                                                            #
# The current version of the core CIF dictionary is obtainable from          #
# ftp://ftp.iucr.org/pub/cif_core.dic. The current version number is 2.4.    #
#                                                                            #
# Software is freely available for graphical display of the structure(s) in  #
# this CIF.  For information consult the CIF home page http://www.iucr.org/  #
# cif/home.html                                                              #
#                                                                            #
# This file may be used for bona fide research purposes within the           #
# scientific community so long as proper attribution is given to the journal # 
# article from which it was obtained.                                        #
#                                                                            #
##############################################################################
                                             
data_I
_audit_creation_method     SHELXL-97
_chemical_name_systematic
;
Chloridonitrosyl[<i>meso</i>-5,10,15,20-tetrakis(<i>p</i>-tolyl)porphyrinato-
\k^4^<i>N</i>,<i>N</i>',<i>N</i>'',<i>N</i>''')osmium(II)
tetrahydrofuran tetrasolvate
;
_chemical_name_common     ?
_chemical_formula_moiety     'C48 H36 Cl N5 O Os, 4(C4 H8 O)'
_chemical_formula_sum     'C64 H68 Cl N5 O5 Os'
_chemical_formula_iupac     '[Os Cl (N O) (C48 H36 N4)], 4C4 H8 O'
_chemical_formula_weight     1212.88
_chemical_melting_point     ?
_symmetry_cell_setting     tetragonal
_symmetry_space_group_name_H-M     'P 4/n'
_symmetry_space_group_name_Hall     '-P 4a'
loop_
    _symmetry_equiv_pos_as_xyz
    'x, y, z'
    '-x+1/2, -y+1/2, z'
    '-y+1/2, x, z'
    'y, -x+1/2, z'
    '-x, -y, -z'
    'x-1/2, y-1/2, -z'
    'y-1/2, -x, -z'
    '-y, x-1/2, -z'
_cell_length_a     16.905(2)
_cell_length_b     16.905
_cell_length_c     9.6220(19)
_cell_angle_alpha     90.00
_cell_angle_beta     90.00
_cell_angle_gamma     90.00
_cell_volume     2749.8(8)
_cell_formula_units_Z     2
_cell_measurement_reflns_used     41
_cell_measurement_theta_min     6.872
_cell_measurement_theta_max     12.348
_cell_measurement_temperature     188(2)
_exptl_crystal_description     block
_exptl_crystal_colour     purple
_exptl_crystal_size_max     0.62
_exptl_crystal_size_mid     0.58
_exptl_crystal_size_min     0.52
_exptl_crystal_density_diffrn     1.465
_exptl_crystal_density_meas     ?
_exptl_crystal_density_method     'not measured'
_exptl_crystal_F_000     1240
_exptl_absorpt_coefficient_mu     2.423
_exptl_absorpt_correction_type     psi-scan
_exptl_absorpt_process_details     '(North <i>et al.</i>, 1968)'
_exptl_absorpt_correction_T_min     0.3150
_exptl_absorpt_correction_T_max     0.3655
_exptl_special_details
;
;
_diffrn_ambient_temperature     188(2)
_diffrn_radiation_type     MoK\a
_diffrn_radiation_wavelength     0.71073
_diffrn_radiation_source     'fine-focus sealed tube'
_diffrn_radiation_monochromator     graphite
_diffrn_measurement_device_type     'Siemens P4'
_diffrn_measurement_method     \w
_diffrn_detector_area_resol_mean     ?
_diffrn_reflns_number     8309
_diffrn_reflns_av_R_equivalents     0.0239
_diffrn_reflns_av_sigmaI/netI     0.0220
_diffrn_reflns_theta_min     2.12
_diffrn_reflns_theta_max     26.52
_diffrn_reflns_theta_full     25.00
_diffrn_measured_fraction_theta_max     0.999
_diffrn_measured_fraction_theta_full     1.000
_diffrn_reflns_limit_h_min     -1
_diffrn_reflns_limit_h_max     21
_diffrn_reflns_limit_k_min     -14
_diffrn_reflns_limit_k_max     21
_diffrn_reflns_limit_l_min     -12
_diffrn_reflns_limit_l_max     12
_diffrn_standards_number     3
_diffrn_standards_interval_count     97
_diffrn_standards_interval_time     ?
_diffrn_standards_decay_%     6.7
_refine_special_details
;
Restraint: sump 0.25 0.0004 1 2 1 3 where the second and third item on the fvar
instruction were occupancies of N2, O1, Cl1, and N2', O1', and Cl1',
respectively.
;
_reflns_number_total     2859
_reflns_number_gt     2749
_reflns_threshold_expression     I>2\s(I)
_refine_ls_structure_factor_coef     Fsqd
_refine_ls_matrix_type     full
_refine_ls_R_factor_all     0.0230
_refine_ls_R_factor_gt     0.0215
_refine_ls_wR_factor_gt     0.0569
_refine_ls_wR_factor_ref     0.0580
_refine_ls_goodness_of_fit_ref     0.968
_refine_ls_restrained_S_all     0.968
_refine_ls_number_reflns     2859
_refine_ls_number_parameters     187
_refine_ls_number_restraints     1
_refine_ls_hydrogen_treatment     constr
_refine_ls_weighting_scheme     calc
_refine_ls_weighting_details
         'calc w=1/[\s^2^(Fo^2^)+(0.0400P)^2^+0.9500P] where P=(Fo^2^+2Fc^2^)/3'
_atom_sites_solution_hydrogens     geom
_atom_sites_solution_primary     direct
_atom_sites_solution_secondary     difmap
_refine_ls_shift/su_max     0.001
_refine_ls_shift/su_mean     0.000
_refine_diff_density_max     0.594
_refine_diff_density_min     -1.461
_refine_ls_extinction_method     'SHELXTL (Sheldrick, 2008)'
_refine_ls_extinction_coef     0.00138(16)
_refine_ls_extinction_expression
                                  'Fc^*^=kFc[1+0.001xFc^2^\l^3^/sin(2\q)]^-1/4^'
loop_
    _atom_type_symbol
    _atom_type_description
    _atom_type_scat_dispersion_real
    _atom_type_scat_dispersion_imag
    _atom_type_scat_source
    'C' 'C' 0.0033 0.0016
                         'International Tables Vol C Tables 4.2.6.8 and 6.1.1.4'
    'H' 'H' 0.0000 0.0000
                         'International Tables Vol C Tables 4.2.6.8 and 6.1.1.4'
    'N' 'N' 0.0061 0.0033
                         'International Tables Vol C Tables 4.2.6.8 and 6.1.1.4'
    'O' 'O' 0.0106 0.0060
                         'International Tables Vol C Tables 4.2.6.8 and 6.1.1.4'
    'Cl' 'Cl' 0.1484 0.1585
                         'International Tables Vol C Tables 4.2.6.8 and 6.1.1.4'
    'Os' 'Os' -1.2165 7.6030
                         'International Tables Vol C Tables 4.2.6.8 and 6.1.1.4'
_computing_data_collection     'XSCANS (Siemens, 1994)'
_computing_cell_refinement     'XSCANS (Siemens, 1994)'
_computing_data_reduction     'SHELXTL (Sheldrick, 2008)'
_computing_structure_solution     'SHELXTL (Sheldrick, 2008)'
_computing_structure_refinement     'SHELXTL (Sheldrick, 2008)'
_computing_molecular_graphics     'SHELXTL (Sheldrick, 2008)'
_computing_publication_material     'SHELXTL (Sheldrick, 2008)'
loop_
    _atom_site_type_symbol
    _atom_site_label
    _atom_site_fract_x
    _atom_site_fract_y
    _atom_site_fract_z
    _atom_site_U_iso_or_equiv
    _atom_site_adp_type
    _atom_site_calc_flag
    _atom_site_refinement_flags
    _atom_site_occupancy
    _atom_site_disorder_assembly
    _atom_site_disorder_group
    Os Os1 0.2500 0.2500 0.764201(16) 0.02581(8) Uani d S 1 . .
    N N1 0.35454(11) 0.31287(11) 0.76484(15) 0.0223(3) Uani d . 1 A .
    C C1 0.42941(13) 0.28109(14) 0.76543(17) 0.0245(4) Uani d . 1 . .
    C C2 0.48571(14) 0.34489(15) 0.76709(19) 0.0298(5) Uani d . 1 A .
    H H2 0.5417 0.3397 0.7685 0.036 Uiso calc R 1 . .
    C C3 0.44474(14) 0.41381(15) 0.76625(19) 0.0294(5) Uani d . 1 . .
    H H3 0.4666 0.4656 0.7661 0.035 Uiso calc R 1 A .
    C C4 0.36169(14) 0.39376(13) 0.76565(18) 0.0245(4) Uani d . 1 A .
    C C5 0.44808(13) 0.20028(14) 0.76528(17) 0.0246(4) Uani d . 1 A .
    C C6 0.53430(14) 0.17924(14) 0.76365(18) 0.0254(4) Uani d . 1 . .
    C C7 0.57898(12) 0.19002(13) 0.6443(2) 0.0308(4) Uani d . 1 A .
    H H7 0.5545 0.2103 0.5629 0.037 Uiso calc R 1 . .
    C C8 0.65901(12) 0.17163(13) 0.6424(2) 0.0318(5) Uani d . 1 . .
    H H8 0.6883 0.1787 0.5591 0.038 Uiso calc R 1 A .
    C C9 0.69700(14) 0.14299(15) 0.76017(18) 0.0279(5) Uani d . 1 A .
    C C10 0.65179(13) 0.13145(14) 0.8786(2) 0.0361(5) Uani d . 1 . .
    H H10 0.6761 0.1112 0.9602 0.043 Uiso calc R 1 A .
    C C11 0.57146(12) 0.14902(14) 0.8803(2) 0.0350(5) Uani d . 1 A .
    H H11 0.5417 0.1402 0.9625 0.042 Uiso calc R 1 . .
    C C12 0.78439(16) 0.12540(19) 0.7586(2) 0.0390(6) Uani d . 1 . .
    H H12A 0.7967 0.0865 0.8309 0.058 Uiso d R 1 A .
    H H12B 0.8140 0.1742 0.7763 0.058 Uiso d R 1 . .
    H H12C 0.7993 0.1041 0.6676 0.058 Uiso d R 1 . .
    N N2 0.2500 0.2500 0.5792(16) 0.031(4) Uani d SP 0.511(12) A 1
    O O1 0.2500 0.2500 0.4507(15) 0.057(2) Uani d SP 0.511(12) A 1
    Cl Cl1 0.2500 0.2500 0.9929(8) 0.031(2) Uani d SP 0.511(12) A 1
    N N2' 0.2500 0.2500 0.953(3) 0.040(8) Uani d SP :0.486(12) A 2
    O O1' 0.2500 0.2500 1.0823(14) 0.048(2) Uani d SP 0.486(12) A 2
    Cl Cl1' 0.2500 0.2500 0.5339(5) 0.0303(18) Uani d SP 0.486(12) A 2
    O O1S 0.39867(19) 0.45886(16) 0.2341(2) 0.0674(7) Uani d . 1 . .
    C C1S 0.3997(2) 0.4362(2) 0.3748(3) 0.0680(9) Uani d . 1 . .
    H H1SA 0.3451 0.4329 0.4117 0.082 Uiso calc R 1 . .
    H H1SB 0.4297 0.4750 0.4308 0.082 Uiso calc R 1 . .
    C C2S 0.43853(19) 0.3572(2) 0.3803(3) 0.0657(8) Uani d . 1 . .
    H H2SA 0.4198 0.3261 0.4610 0.079 Uiso calc R 1 . .
    H H2SB 0.4968 0.3622 0.3847 0.079 Uiso calc R 1 . .
    C C3S 0.4123(3) 0.3206(2) 0.2450(3) 0.0567(8) Uani d . 1 . .
    H H3SA 0.4515 0.2817 0.2109 0.068 Uiso calc R 1 . .
    H H3SB 0.3603 0.2944 0.2548 0.068 Uiso calc R 1 . .
    C C4S 0.40732(18) 0.39121(18) 0.1500(3) 0.0550(7) Uani d . 1 . .
    H H4SA 0.4559 0.3954 0.0931 0.066 Uiso calc R 1 . .
    H H4SB 0.3614 0.3859 0.0867 0.066 Uiso calc R 1 . .
loop_
    _atom_site_aniso_label
    _atom_site_aniso_U_11
    _atom_site_aniso_U_22
    _atom_site_aniso_U_33
    _atom_site_aniso_U_12
    _atom_site_aniso_U_13
    _atom_site_aniso_U_23
    Os1 0.01638(8) 0.01638(8) 0.04466(12) 0.000 0.000 0.000
    N1 0.0171(8) 0.0180(8) 0.0317(8) -0.0005(7) -0.0002(5) 0.0002(5)
    C1 0.0190(10) 0.0258(11) 0.0287(9) -0.0003(8) -0.0006(6) -0.0003(7)
    C2 0.0227(11) 0.0288(12) 0.0381(11) -0.0019(9) -0.0003(7) -0.0016(7)
    C3 0.0249(11) 0.0264(11) 0.0369(11) -0.0050(9) 0.0009(7) -0.0010(7)
    C4 0.0244(11) 0.0202(10) 0.0288(9) -0.0035(8) 0.0008(7) -0.0008(6)
    C5 0.0195(10) 0.0265(11) 0.0278(9) 0.0015(8) -0.0005(6) -0.0004(7)
    C6 0.0204(10) 0.0231(11) 0.0326(10) 0.0001(8) -0.0017(7) -0.0027(7)
    C7 0.0261(10) 0.0356(11) 0.0308(9) 0.0044(9) -0.0012(7) 0.0059(8)
    C8 0.0259(10) 0.0370(12) 0.0324(10) 0.0024(9) 0.0043(7) 0.0051(8)
    C9 0.0207(11) 0.0267(12) 0.0363(11) 0.0023(9) -0.0014(7) -0.0016(7)
    C10 0.0283(11) 0.0491(14) 0.0309(10) 0.0070(10) -0.0048(8) 0.0054(9)
    C11 0.0259(10) 0.0500(14) 0.0292(10) 0.0044(9) 0.0020(8) 0.0035(9)
    C12 0.0240(12) 0.0486(17) 0.0443(13) 0.0071(11) -0.0008(8) 0.0045(9)
    N2 0.034(4) 0.034(4) 0.025(11) 0.000 0.000 0.000
    O1 0.077(5) 0.077(5) 0.016(5) 0.000 0.000 0.000
    Cl1 0.0298(11) 0.0298(11) 0.032(6) 0.000 0.000 0.000
    N2' 0.039(5) 0.039(5) 0.04(2) 0.000 0.000 0.000
    O1' 0.065(4) 0.065(4) 0.015(5) 0.000 0.000 0.000
    Cl1' 0.0354(10) 0.0354(10) 0.020(5) 0.000 0.000 0.000
    O1S 0.0723(18) 0.0438(14) 0.0861(17) 0.0008(13) -0.0012(11) 0.0023(9)
    C1S 0.0578(19) 0.077(2) 0.0693(19) 0.0008(16) 0.0034(15) -0.0246(17)
    C2S 0.0583(19) 0.089(2) 0.0504(16) 0.0095(16) -0.0073(13) 0.0021(15)
    C3S 0.060(2) 0.0456(19) 0.0643(19) 0.0071(17) -0.0055(12) -0.0029(11)
    C4S 0.0531(17) 0.0637(19) 0.0480(14) -0.0037(14) -0.0013(12) 0.0037(12)
_geom_special_details
;
;
loop_
    _geom_bond_atom_site_label_1
    _geom_bond_atom_site_label_2
    _geom_bond_site_symmetry_2
    _geom_bond_distance
    _geom_bond_publ_flag
    Os1 N2 . 1.780(16) ?
    Os1 N2' . 1.81(3) ?
    Os1 N1 3 2.0622(19) ?
    Os1 N1 . 2.0622(19) ?
    Os1 Cl1 . 2.201(8) ?
    Os1 Cl1' . 2.216(8) ?
    N1 C4 . 1.373(3) ?
    N1 C1 . 1.375(3) ?
    C1 C5 . 1.402(3) ?
    C1 C2 . 1.439(3) ?
    C2 C3 . 1.355(4) ?
    C2 H2 . 0.9500 ?
    C3 C4 . 1.444(3) ?
    C3 H3 . 0.9500 ?
    C4 C5 3 1.393(3) ?
    C5 C6 . 1.500(3) ?
    C6 C11 . 1.384(3) ?
    C6 C7 . 1.386(3) ?
    C7 C8 . 1.388(3) ?
    C7 H7 . 0.9500 ?
    C8 C9 . 1.389(3) ?
    C8 H8 . 0.9500 ?
    C9 C10 . 1.386(3) ?
    C9 C12 . 1.507(3) ?
    C10 C11 . 1.390(3) ?
    C10 H10 . 0.9500 ?
    C11 H11 . 0.9500 ?
    C12 H12A . 0.9800 ?
    C12 H12B . 0.9800 ?
    C12 H12C . 0.9800 ?
    N2 O1 . 1.237(16) ?
    N2' O1' . 1.25(2) ?
    O1S C1S . 1.407(4) ?
    O1S C4S . 1.408(4) ?
    C1S C2S . 1.488(5) ?
    C1S H1SA . 0.9900 ?
    C1S H1SB . 0.9900 ?
    C2S C3S . 1.508(4) ?
    C2S H2SA . 0.9900 ?
    C2S H2SB . 0.9900 ?
    C3S C4S . 1.506(4) ?
    C3S H3SA . 0.9900 ?
    C3S H3SB . 0.9900 ?
    C4S H4SA . 0.9900 ?
    C4S H4SB . 0.9900 ?
loop_
    _geom_angle_atom_site_label_1
    _geom_angle_atom_site_label_2
    _geom_angle_atom_site_label_3
    _geom_angle_site_symmetry_1
    _geom_angle_site_symmetry_3
    _geom_angle
    _geom_angle_publ_flag
    N2 Os1 N1 . . 90.17(4) ?
    N2' Os1 N1 . . 89.83(4) ?
    N1 Os1 N1 . 4 90.0 ?
    N2' Os1 Cl1' . . 180.000(5) ?
    N1 Os1 Cl1' . . 90.17(4) ?
    C4 N1 C1 . . 107.95(19) ?
    C4 N1 Os1 . . 126.07(15) ?
    C1 N1 Os1 . . 125.98(15) ?
    N1 C1 C5 . . 126.0(2) ?
    N1 C1 C2 . . 108.4(2) ?
    C5 C1 C2 . . 125.6(2) ?
    C3 C2 C1 . . 107.8(2) ?
    C3 C2 H2 . . 126.1 ?
    C1 C2 H2 . . 126.1 ?
    C2 C3 C4 . . 107.2(2) ?
    C2 C3 H3 . . 126.4 ?
    C4 C3 H3 . . 126.4 ?
    N1 C4 C5 . 3 126.2(2) ?
    N1 C4 C3 . . 108.6(2) ?
    C5 C4 C3 3 . 125.2(2) ?
    C4 C5 C1 4 . 125.8(2) ?
    C4 C5 C6 4 . 117.5(2) ?
    C1 C5 C6 . . 116.7(2) ?
    C11 C6 C7 . . 118.2(2) ?
    C11 C6 C5 . . 121.33(18) ?
    C7 C6 C5 . . 120.45(18) ?
    C6 C7 C8 . . 120.84(19) ?
    C6 C7 H7 . . 119.6 ?
    C8 C7 H7 . . 119.6 ?
    C7 C8 C9 . . 121.17(19) ?
    C7 C8 H8 . . 119.4 ?
    C9 C8 H8 . . 119.4 ?
    C10 C9 C8 . . 117.7(2) ?
    C10 C9 C12 . . 121.40(18) ?
    C8 C9 C12 . . 120.91(18) ?
    C9 C10 C11 . . 121.2(2) ?
    C9 C10 H10 . . 119.4 ?
    C11 C10 H10 . . 119.4 ?
    C6 C11 C10 . . 120.9(2) ?
    C6 C11 H11 . . 119.6 ?
    C10 C11 H11 . . 119.6 ?
    C9 C12 H12A . . 109.5 ?
    C9 C12 H12B . . 109.5 ?
    H12A C12 H12B . . 109.5 ?
    C9 C12 H12C . . 109.5 ?
    H12A C12 H12C . . 109.5 ?
    H12B C12 H12C . . 109.5 ?
    O1 N2 Os1 . . 180.000(2) ?
    O1' N2' Os1 . . 180.000(4) ?
    C1S O1S C4S . . 109.3(2) ?
    O1S C1S C2S . . 106.5(2) ?
    O1S C1S H1SA . . 110.4 ?
    C2S C1S H1SA . . 110.4 ?
    O1S C1S H1SB . . 110.4 ?
    C2S C1S H1SB . . 110.4 ?
    H1SA C1S H1SB . . 108.6 ?
    C1S C2S C3S . . 102.0(3) ?
    C1S C2S H2SA . . 111.4 ?
    C3S C2S H2SA . . 111.4 ?
    C1S C2S H2SB . . 111.4 ?
    C3S C2S H2SB . . 111.4 ?
    H2SA C2S H2SB . . 109.2 ?
    C4S C3S C2S . . 102.4(3) ?
    C4S C3S H3SA . . 111.3 ?
    C2S C3S H3SA . . 111.3 ?
    C4S C3S H3SB . . 111.3 ?
    C2S C3S H3SB . . 111.3 ?
    H3SA C3S H3SB . . 109.2 ?
    O1S C4S C3S . . 107.5(2) ?
    O1S C4S H4SA . . 110.2 ?
    C3S C4S H4SA . . 110.2 ?
    O1S C4S H4SB . . 110.2 ?
    C3S C4S H4SB . . 110.2 ?
    H4SA C4S H4SB . . 108.5 ?
loop_
    _geom_torsion_atom_site_label_1
    _geom_torsion_atom_site_label_2
    _geom_torsion_atom_site_label_3
    _geom_torsion_atom_site_label_4
    _geom_torsion_site_symmetry_1
    _geom_torsion_site_symmetry_2
    _geom_torsion_site_symmetry_3
    _geom_torsion_site_symmetry_4
    _geom_torsion
    _geom_torsion_publ_flag
    N2 Os1 N1 C4 . . . . 90.28(13) ?
    N2' Os1 N1 C4 . . . . -89.72(13) ?
    N1 Os1 N1 C4 3 . . . 0.11(17) ?
    N1 Os1 N1 C4 4 . . . -179.55(11) ?
    Cl1 Os1 N1 C4 . . . . -89.72(13) ?
    Cl1' Os1 N1 C4 . . . . 90.28(13) ?
    N2 Os1 N1 C1 . . . . -90.17(13) ?
    N2' Os1 N1 C1 . . . . 89.83(13) ?
    N1 Os1 N1 C1 3 . . . 179.66(10) ?
    N1 Os1 N1 C1 4 . . . 0.00(16) ?
    Cl1 Os1 N1 C1 . . . . 89.83(13) ?
    Cl1' Os1 N1 C1 . . . . -90.17(13) ?
    C4 N1 C1 C5 . . . . 179.82(16) ?
    Os1 N1 C1 C5 . . . . 0.2(2) ?
    C4 N1 C1 C2 . . . . 0.18(19) ?
    Os1 N1 C1 C2 . . . . -179.44(12) ?
    N1 C1 C2 C3 . . . . -0.5(2) ?
    C5 C1 C2 C3 . . . . 179.82(17) ?
    C1 C2 C3 C4 . . . . 0.6(2) ?
    C1 N1 C4 C5 . . . 3 179.94(16) ?
    Os1 N1 C4 C5 . . . 3 -0.4(2) ?
    C1 N1 C4 C3 . . . . 0.22(19) ?
    Os1 N1 C4 C3 . . . . 179.84(11) ?
    C2 C3 C4 N1 . . . . -0.6(2) ?
    C2 C3 C4 C5 . . . 3 179.72(17) ?
    N1 C1 C5 C4 . . . 4 -0.5(3) ?
    C2 C1 C5 C4 . . . 4 179.04(17) ?
    N1 C1 C5 C6 . . . . 179.03(15) ?
    C2 C1 C5 C6 . . . . -1.4(3) ?
    C4 C5 C6 C11 4 . . . -73.1(3) ?
    C1 C5 C6 C11 . . . . 107.3(2) ?
    C4 C5 C6 C7 4 . . . 107.2(2) ?
    C1 C5 C6 C7 . . . . -72.4(3) ?
    C11 C6 C7 C8 . . . . -0.6(3) ?
    C5 C6 C7 C8 . . . . 179.2(2) ?
    C6 C7 C8 C9 . . . . -0.9(3) ?
    C7 C8 C9 C10 . . . . 1.7(3) ?
    C7 C8 C9 C12 . . . . -178.2(2) ?
    C8 C9 C10 C11 . . . . -0.9(3) ?
    C12 C9 C10 C11 . . . . 178.9(2) ?
    C7 C6 C11 C10 . . . . 1.3(3) ?
    C5 C6 C11 C10 . . . . -178.5(2) ?
    C9 C10 C11 C6 . . . . -0.5(4) ?
    C4S O1S C1S C2S . . . . 20.6(4) ?
    O1S C1S C2S C3S . . . . -33.6(4) ?
    C1S C2S C3S C4S . . . . 32.9(4) ?
    C1S O1S C4S C3S . . . . 1.3(4) ?
    C2S C3S C4S O1S . . . . -22.0(4) ?
data_global
_journal_date_recd_electronic     2011-01-03
_journal_date_accepted     2011-01-10
_journal_name_full     'Acta Crystallographica, Section E'
_journal_year     2011
_journal_volume     67
_journal_issue      2
_journal_page_first     m224
_journal_page_last     m224
_journal_paper_category     QM
_journal_coeditor_code     NG5100
_publ_contact_author_name     'Dr. Nan Xu'
_publ_contact_author_address
;
   Department of Chemistry and Biochemistry,
   University of Oklahoma,
   101 Stephenson Parkway,
   Norman, OK  73019-5251  USA
;
_publ_contact_author_email     'xunan@ou.edu'
_publ_contact_author_fax     0E*****
_publ_contact_author_phone     0E*****
_publ_section_title
;\
Chloridonitrosyl[<i>meso</i>-5,10,15,20-tetrakis(<i>p</i>-tolyl)porphyrinato-\
\k^4^<i>N</i>,<i>N</i>',<i>N</i>'',<i>N</i>''')osmium(II) tetrahydrofuran
tetrasolvate
;
loop_
    _publ_author_name
    _publ_author_address
    'Chen, Li'
;  Department of Chemistry and Biochemistry,
   University of Oklahoma,
   101 Stephenson Parkway,
   Norman, OK 73019-5251
   USA
;
    'Xu, Nan'
;  Department of Chemistry and Biochemistry,
   University of Oklahoma,
   101 Stephenson Parkway,
   Norman, OK 73019-5251
   USA
;
    'Powell, Douglas R.'
;  Department of Chemistry and Biochemistry,
   University of Oklahoma,
   101 Stephenson Parkway,
   Norman, OK 73019-5251
   USA
;
    'Richter-Addo, George B.'
;  Department of Chemistry and Biochemistry,
   University of Oklahoma,
   101 Stephenson Parkway,
   Norman, OK 73019-5251
   USA
;
