# Supplementary material for: Chloridonitros­yl[meso-5,10,15,20-tetra­kis­(p-tol­yl)porphyrinato-κ4 N,N′,N′′,N′′′]osmium(II) tetra­hydro­furan tetra­solvate
Source: Acta Crystallogr Sect E Struct Rep Online. 2011 Jan 22;67(Pt 2):m224. doi: 10.1107/S1600536811001401 (PMC3051540; doi:10.1107/S1600536811001401)
Supplement: Supplementary file 2 [file e-67-0m224-Isup2.hkl]

# 
# h,k,l, Fc-squared, Fo-squared, sigma(Fo-squared) and status flag 
# 
data_I
_shelx_title ' gr63b in P4/n' 
_shelx_refln_list_code          4 
_shelx_F_calc_maximum      555.12 
_exptl_crystal_F_000      1240.00 
_reflns_d_resolution_high  0.7959 
 
loop_ 
 _symmetry_equiv_pos_as_xyz 
 'x, y, z' 
 '-x+1/2, -y+1/2, z' 
 '-y+1/2, x, z' 
 'y, -x+1/2, z' 
 '-x, -y, -z' 
 'x-1/2, y-1/2, -z' 
 'y-1/2, -x, -z' 
 '-y, x-1/2, -z' 
 
_cell_length_a    16.9050 
_cell_length_b    16.9050 
_cell_length_c     9.6220 
_cell_angle_alpha  90.000 
_cell_angle_beta   90.000 
_cell_angle_gamma  90.000 
 
_shelx_F_squared_multiplier     1.000 
 
loop_ 
 _refln_index_h 
 _refln_index_k 
 _refln_index_l 
 _refln_F_squared_calc 
 _refln_F_squared_meas 
 _refln_F_squared_sigma 
 _refln_observed_status 
   0   2   0    31579.19    31097.16    305.10 o 
   2   2   0    16816.84    16546.67     98.55 o 
  -1   3   0     5049.35     4933.50     57.29 o 
   1   3   0    13526.62    12819.59     74.79 o 
   3   3   0   108524.46   103676.47   2622.06 o 
  -2   4   0    92053.63    93112.11   1633.74 o 
   0   4   0     1104.97     1315.19     37.39 o 
   2   4   0     5600.22     5095.44     69.71 o 
   4   4   0    30563.47    29644.32    689.98 o 
  -3   5   0    22046.86    21461.07    342.70 o 
  -1   5   0    74903.90    72684.91   2425.43 o 
   1   5   0    67502.96    68297.68    218.01 o 
   3   5   0    14941.26    13841.92    125.40 o 
   5   5   0    27562.26    27337.53    551.59 o 
  -4   6   0    18747.52    18380.69    155.95 o 
  -2   6   0    40879.76    38899.85    469.29 o 
   0   6   0    20465.51    18671.54    465.00 o 
   2   6   0    20987.38    20155.56    156.49 o 
   4   6   0    40166.34    39642.61    250.22 o 
   6   6   0    32509.46    32582.76    219.56 o 
  -5   7   0    22330.50    20824.29    575.71 o 
  -3   7   0    30781.99    30466.15    219.82 o 
  -1   7   0    33202.04    33896.75    853.53 o 
   1   7   0    28316.79    27894.96    289.76 o 
   3   7   0     3285.40     2988.93     68.09 o 
   5   7   0    19185.39    17881.58    163.12 o 
   7   7   0     8407.20     7946.92    117.07 o 
  -6   8   0     6756.90     6498.37    108.05 o 
  -4   8   0    34891.82    33410.11    473.68 o 
  -2   8   0    22727.06    23295.21    184.42 o 
   0   8   0     3922.87     2937.49     68.38 o 
   2   8   0    20242.68    18012.23    163.52 o 
   4   8   0    21889.32    20298.63    176.08 o 
   6   8   0    28315.20    27073.47    240.79 o 
   8   8   0    14738.03    14623.06    159.69 o 
  -7   9   0    22774.63    21418.40    361.19 o 
  -5   9   0    12471.43    11191.64    137.68 o 
  -3   9   0    13651.26    12572.34    141.84 o 
  -1   9   0     9098.45     8432.60    117.25 o 
   1   9   0    20615.77    19593.66    235.12 o 
   3   9   0    21604.60    20695.13    182.31 o 
   5   9   0    12619.24    12303.40    144.22 o 
   7   9   0    10623.53     9999.76    186.50 o 
   9   9   0    10396.16    10056.64    162.39 o 
  -8  10   0    10713.33    10177.15    138.88 o 
  -6  10   0     8666.25     8194.63    157.22 o 
  -4  10   0    19821.66    19696.91    514.26 o 
  -2  10   0    28446.91    27614.20    213.34 o 
   0  10   0    19467.73    20844.14    482.45 o 
   2  10   0    19944.00    20379.55    213.29 o 
   4  10   0    13000.20    12574.85    147.82 o 
   6  10   0    12738.67    12492.78    243.00 o 
   8  10   0     7850.44     7000.09    117.00 o 
  10  10   0     2265.11     2356.38     75.40 o 
  -9  11   0     5467.09     5681.95    107.06 o 
  -7  11   0    17380.52    16618.90    282.33 o 
  -5  11   0    16458.05    16227.22    386.76 o 
  -3  11   0    12604.35    12161.37    145.07 o 
  -1  11   0    14913.42    14005.76    418.01 o 
   1  11   0    11154.77    10754.09    163.13 o 
   3  11   0    27165.22    25913.79    212.52 o 
   5  11   0    11073.63    10842.23    141.52 o 
   7  11   0     9846.65     9561.32    166.83 o 
   9  11   0     7005.19     6561.53    210.11 o 
  11  11   0     4171.26     4274.24    138.99 o 
 -10  12   0     7692.30     7368.84    171.51 o 
  -8  12   0     6525.34     6268.74    112.88 o 
  -6  12   0    10199.91     9806.48    136.84 o 
  -4  12   0    10844.19    10075.90    306.41 o 
  -2  12   0     7735.90     7282.19    266.60 o 
   0  12   0    10867.86    10703.03    277.28 o 
   2  12   0    16657.33    16187.15    172.54 o 
   4  12   0    17660.03    17447.47    179.38 o 
   6  12   0     2714.81     2774.01     80.37 o 
   8  12   0     7837.81     7648.75    124.17 o 
  10  12   0     9974.88     9598.15    196.83 o 
  12  12   0     6911.69     7185.65    166.04 o 
 -11  13   0     6905.33     6435.88    163.64 o 
  -9  13   0     7486.11     6855.33    168.79 o 
  -7  13   0     8952.37     8753.75    185.40 o 
  -5  13   0     6138.45     5949.71    180.87 o 
  -3  13   0     2511.38     2719.87    210.17 o 
  -1  13   0    11073.37    11194.60    146.74 o 
   1  13   0    10057.09     9491.79    212.04 o 
   3  13   0    17960.23    18297.42    231.96 o 
   5  13   0     6821.80     6718.04    117.86 o 
   7  13   0     8153.21     7644.48    175.16 o 
   9  13   0    14416.91    13822.99    228.67 o 
  11  13   0     6258.36     6091.59    158.52 o 
  13  13   0     2794.79     2850.39    116.49 o 
 -12  14   0     6941.69     6705.60    159.43 o 
 -10  14   0     8451.93     8232.93    178.40 o 
  -8  14   0     8383.79     7954.56    177.53 o 
  -6  14   0     8864.53     8063.75    182.38 o 
  -4  14   0     4000.56     3964.02    268.57 o 
  -2  14   0     3944.49     3859.88    105.37 o 
   0  14   0     5979.13     5931.10    105.60 o 
   2  14   0     8671.02     8281.88    128.56 o 
   4  14   0    13404.90    12901.35    156.81 o 
   6  14   0     6620.21     6131.92    159.78 o 
   8  14   0     6742.55     6745.02    164.85 o 
  10  14   0     5504.66     5454.40    152.79 o 
  12  14   0     3666.33     3532.46    125.79 o 
  14  14   0     4467.01     4268.87    137.76 o 
 -13  15   0     2717.25     2756.97    112.60 o 
 -11  15   0     2379.80     2243.41    106.91 o 
  -9  15   0     4967.91     4518.12    139.90 o 
  -7  15   0    11038.04    10299.50    197.77 o 
  -5  15   0     3688.28     3548.06    129.40 o 
  -3  15   0     8090.46     7503.07    175.74 o 
  -1  15   0    12568.55    12579.42    218.66 o 
   1  15   0     6763.25     6425.12    163.08 o 
   3  15   0     5150.65     5377.95    146.52 o 
   5  15   0     3989.14     4061.34    136.28 o 
   7  15   0     7056.56     6895.62    166.06 o 
   9  15   0     4367.85     4266.99    138.38 o 
  11  15   0     4800.85     4647.48    142.87 o 
  13  15   0     2877.76     2778.32    109.91 o 
  15  15   0     2594.60     2582.34    109.30 o 
 -12  16   0     2907.18     2869.13    118.88 o 
 -10  16   0     5775.30     6171.36    154.87 o 
  -8  16   0     5304.88     5016.88    145.59 o 
  -6  16   0     5236.43     4549.52    143.81 o 
  -4  16   0     9007.82     8794.62    184.74 o 
  -2  16   0    14225.97    13826.05    225.33 o 
   0  16   0     5469.95     5714.78     91.55 o 
   2  16   0     3500.03     3873.11    131.47 o 
   4  16   0     3181.62     3086.20    119.50 o 
   6  16   0     7288.24     7087.50    170.84 o 
   8  16   0     7297.90     7033.26    167.24 o 
  10  16   0     3828.36     3654.77    129.08 o 
  12  16   0     3320.52     3481.30    121.58 o 
 -11  17   0     3104.91     3234.59    119.78 o 
  -9  17   0     5937.64     5685.34    154.58 o 
  -7  17   0     6136.46     5839.26    151.91 o 
  -5  17   0     3372.96     3112.18    122.49 o 
  -3  17   0     8356.63     8290.04    179.89 o 
  -1  17   0     4977.14     4703.59    135.42 o 
   1  17   0     5597.84     5777.67    162.67 o 
   3  17   0     5341.59     5290.80    155.47 o 
   5  17   0     3662.49     3607.60    124.89 o 
   7  17   0     3258.13     3473.72    121.59 o 
   9  17   0     3746.80     3773.81    128.47 o 
  11  17   0     4332.70     4204.33    131.18 o 
 -10  18   0     2342.22     2320.88    102.13 o 
  -8  18   0     1563.13     1331.84     84.79 o 
  -6  18   0     3131.90     3004.78    118.89 o 
  -4  18   0     3627.37     3213.62    125.19 o 
  -2  18   0     5888.31     5747.41    151.30 o 
   0  18   0     6538.90     6397.35    102.61 o 
   2  18   0     5058.45     5185.25    146.77 o 
   4  18   0     4965.35     5323.34    147.96 o 
   6  18   0     3305.25     3389.73    124.87 o 
   8  18   0     3746.14     3866.34    129.37 o 
  10  18   0     4285.57     4432.78    131.47 o 
  -9  19   0     2755.67     2538.88    108.71 o 
  -7  19   0     3132.89     2986.40    116.19 o 
  -5  19   0     3358.01     3270.79    118.30 o 
  -3  19   0     3266.66     3273.44    117.40 o 
  -1  19   0     3613.58     3581.96    104.87 o 
   1  19   0     4151.04     4198.39    217.69 o 
   3  19   0     3226.61     3326.57    123.67 o 
   5  19   0     4874.36     4710.02    141.07 o 
   7  19   0     2368.49     2309.28    109.00 o 
   9  19   0     4269.72     4359.75    129.98 o 
  -6  20   0     3487.61     3473.29    119.79 o 
  -4  20   0     2320.01     2276.69    100.04 o 
  -2  20   0     3141.49     3222.40    117.39 o 
   0  20   0     4739.72     4954.36     88.80 o 
   2  20   0     2505.17     2271.76    106.32 o 
   4  20   0     3004.95     2928.32    115.59 o 
   6  20   0     2616.20     2802.78    110.50 o 
  -3  21   0     3417.42     3332.47    114.41 o 
  -1  21   0     3229.75     3344.24     83.21 o 
   1  21   0     4592.11     4995.89    232.49 o 
   3  21   0     2858.93     2693.95    113.79 o 
   0   0   1      435.60      384.54     13.62 o 
   0   1   1    44519.35    45477.86    430.55 o 
   1   1   1      225.30      212.28      3.26 o 
  -1   2   1     6331.16     6155.79     44.94 o 
   0   2   1      101.38      110.41      2.45 o 
   1   2   1    41275.03    42883.50    535.01 o 
   2   2   1       69.61       68.64      2.58 o 
  -2   3   1    23221.76    24608.92    115.25 o 
  -1   3   1      923.21      983.83     23.82 o 
   0   3   1    35529.26    37219.13    234.38 o 
   1   3   1     1686.59     1770.03     23.59 o 
   2   3   1      250.11      388.59     13.66 o 
   3   3   1      379.13      395.58      9.90 o 
  -3   4   1    12055.48    12234.95    134.04 o 
  -2   4   1        3.76        6.62      3.02 o 
  -1   4   1    21187.10    21612.21    326.95 o 
   0   4   1      262.48      273.12      5.53 o 
   1   4   1    67173.73    69545.66    394.66 o 
   2   4   1      786.38      768.93     19.25 o 
   3   4   1     8047.05     8455.06     72.44 o 
   4   4   1     1380.05     1373.98     32.64 o 
  -4   5   1    33066.48    33275.37    166.43 o 
  -3   5   1      277.62      276.62      6.13 o 
  -2   5   1     4763.09     5022.83     70.03 o 
  -1   5   1      227.81      274.73      8.41 o 
   0   5   1      731.77      634.45     16.83 o 
   1   5   1        3.91        7.76      2.71 o 
   2   5   1    20668.14    21250.71    123.53 o 
   3   5   1      166.11      156.68      4.43 o 
   4   5   1    17997.53    18064.00    225.76 o 
   5   5   1     1830.61     1785.04     52.67 o 
  -5   6   1    27804.75    28658.55    143.42 o 
  -4   6   1      293.26      278.23     10.10 o 
  -3   6   1    23629.55    24195.86    305.84 o 
  -2   6   1      179.74      148.03      4.70 o 
  -1   6   1     5955.93     6179.82     65.31 o 
   0   6   1      183.61      181.01      7.34 o 
   1   6   1    23896.51    24745.32    175.22 o 
   2   6   1     1653.81     1614.18     70.40 o 
   3   6   1     9569.48     9072.89     77.97 o 
   4   6   1       15.51       39.78      5.27 o 
   5   6   1    24691.29    25538.36    192.47 o 
   6   6   1       65.58       65.79      4.89 o 
  -6   7   1    15520.34    14797.60    134.66 o 
  -5   7   1      136.68      138.69      5.07 o 
  -4   7   1     9268.60     9042.02    135.89 o 
  -3   7   1        8.56        4.18      6.07 o 
  -2   7   1    34988.80    36302.52    569.34 o 
  -1   7   1      862.40      848.13     21.71 o 
   0   7   1     7765.23     7529.66     92.07 o 
   1   7   1      327.44      294.50      5.50 o 
   2   7   1    17268.75    16716.74    142.37 o 
   3   7   1        2.21        6.93      4.10 o 
   4   7   1     3725.44     3178.25    138.57 o 
   5   7   1      168.61      172.64      5.18 o 
   6   7   1    10581.85    10498.58    104.50 o 
   7   7   1      599.95      609.52     15.12 o 
  -7   8   1    17104.55    16223.68    146.75 o 
  -6   8   1       34.11       37.97      5.30 o 
  -5   8   1     4677.78     4427.94     63.11 o 
  -4   8   1       49.42       44.53      5.11 o 
  -3   8   1    19675.82    19836.09    313.39 o 
  -2   8   1      690.57      665.35     17.69 o 
  -1   8   1    27268.84    26885.62    449.33 o 
   0   8   1     1918.24     1855.71     35.70 o 
   1   8   1      395.60      635.06     17.93 o 
   2   8   1       29.37       38.39      5.28 o 
   3   8   1     1220.18      986.74     60.26 o 
   4   8   1       45.67       37.49      5.00 o 
   5   8   1    14558.61    14635.50    109.48 o 
   6   8   1       44.35       58.54      5.81 o 
   7   8   1    11184.82    10914.52     97.21 o 
   8   8   1       26.83       46.47     10.61 o 
  -8   9   1    14263.22    13730.85    112.12 o 
  -7   9   1     1213.02     1096.20     27.84 o 
  -6   9   1     5041.86     4589.01     66.43 o 
  -5   9   1        5.93        9.55      5.30 o 
  -4   9   1     1870.21     1726.54     41.97 o 
  -3   9   1       72.61       77.64      5.30 o 
  -2   9   1    15162.47    15707.79    123.02 o 
  -1   9   1        5.12       20.91      7.58 o 
   0   9   1    19316.07    19495.51    268.95 o 
   1   9   1       40.11       68.22      4.24 o 
   2   9   1    19025.59    19345.36    270.45 o 
   3   9   1     1315.54     1334.34     35.39 o 
   4   9   1    18592.44    18555.74    184.39 o 
   5   9   1       37.82       39.49      6.27 o 
   6   9   1     5453.87     4982.13    142.34 o 
   7   9   1      115.62      142.22      6.68 o 
   8   9   1     4176.50     3799.31     63.61 o 
   9   9   1      213.14      213.46      7.72 o 
  -9  10   1     4405.00     4096.51     66.91 o 
  -8  10   1       20.84       17.46      7.20 o 
  -7  10   1     9395.01     9511.09     94.05 o 
  -6  10   1        2.24        8.32      6.34 o 
  -5  10   1    12358.54    12083.89    104.45 o 
  -4  10   1       41.77       43.60      6.04 o 
  -3  10   1    11082.55    11131.15    136.70 o 
  -2  10   1      451.43      450.93     10.65 o 
  -1  10   1    12017.20    11546.22    272.22 o 
   0  10   1      191.07      202.82      5.16 o 
   1  10   1    10160.99     9267.15    103.47 o 
   2  10   1       46.94       57.10     11.50 o 
   3  10   1    13688.41    13986.11    136.12 o 
   4  10   1      172.42      191.06      8.70 o 
   5  10   1    12805.91    12037.80    261.84 o 
   6  10   1      675.02      630.85     16.08 o 
   7  10   1     3364.95     3373.33     60.48 o 
   8  10   1       20.48       15.03      6.94 o 
   9  10   1     1955.03     2099.86     47.89 o 
  10  10   1       41.56       37.70      7.75 o 
 -10  11   1     1687.84     1700.85     56.32 o 
  -9  11   1      175.49      167.92     12.49 o 
  -8  11   1     7118.26     6782.43     82.68 o 
  -7  11   1       67.46       84.89     11.84 o 
  -6  11   1    10974.32    10438.75    154.96 o 
  -5  11   1      157.61      160.74      7.60 o 
  -4  11   1    16457.30    16350.41    215.47 o 
  -3  11   1      855.46      819.74     22.36 o 
  -2  11   1     2062.20     2080.41     48.49 o 
  -1  11   1       93.92      120.88     14.95 o 
   0  11   1    11365.17    10917.38    136.02 o 
   1  11   1      251.63      261.72      6.43 o 
   2  11   1    17300.67    17936.23    360.92 o 
   3  11   1      893.40      872.07     23.72 o 
   4  11   1     8346.85     8302.52     97.93 o 
   5  11   1        5.73       15.17      6.53 o 
   6  11   1     6919.61     6573.92    120.41 o 
   7  11   1        1.35       -3.47      7.24 o 
   8  11   1     4642.66     4598.36    127.80 o 
   9  11   1       49.66       46.39      8.02 o 
  10  11   1     3811.96     3911.34     92.99 o 
  11  11   1       28.00       40.75     12.55 o 
 -11  12   1     3933.28     3579.19     89.81 o 
 -10  12   1        1.07       24.02     12.66 o 
  -9  12   1     5175.50     4934.67    102.74 o 
  -8  12   1      154.68      167.95      9.99 o 
  -7  12   1     6029.79     6076.05     79.35 o 
  -6  12   1      443.15      431.20     16.50 o 
  -5  12   1     6852.67     6658.54     82.16 o 
  -4  12   1      231.07      234.92      7.94 o 
  -3  12   1     6234.01     6175.88    122.43 o 
  -2  12   1        1.32        2.66      7.41 o 
  -1  12   1     5807.28     5688.86    193.69 o 
   0  12   1        7.43       16.80     18.21 o 
   1  12   1     9124.43     8768.10    166.54 o 
   2  12   1        5.06       -0.06     22.20 o 
   3  12   1    17313.86    17234.77    173.43 o 
   4  12   1       77.31       64.98      7.53 o 
   5  12   1     7606.46     6840.40    159.28 o 
   6  12   1      111.51      113.20      7.80 o 
   7  12   1     7555.80     7255.12     85.64 o 
   8  12   1      262.25      266.69     11.94 o 
   9  12   1     6149.74     5908.76    109.56 o 
  10  12   1      187.33      163.76     24.47 o 
  11  12   1     4747.09     4698.01    162.03 o 
  12  12   1        4.11        1.22     14.13 o 
 -12  13   1     2643.96     2518.47    105.29 o 
 -11  13   1      479.70      475.57     16.78 o 
 -10  13   1     8241.00     7536.10    124.56 o 
  -9  13   1      205.75      223.83     14.35 o 
  -8  13   1    12996.47    12271.78    261.87 o 
  -7  13   1       70.34       65.10     12.24 o 
  -6  13   1     4068.55     3917.29     65.08 o 
  -5  13   1       11.01       14.02      8.96 o 
  -4  13   1     2337.73     2386.28     90.15 o 
  -3  13   1        3.49        4.31     14.17 o 
  -2  13   1     6015.54     5765.02     90.35 o 
  -1  13   1      207.31      215.47     12.06 o 
   0  13   1     4074.68     3983.23     48.05 o 
   1  13   1      834.46      831.43     32.54 o 
   2  13   1     5666.76     5425.27     75.23 o 
   3  13   1        5.23        9.32     15.59 o 
   4  13   1     7731.26     7256.57     86.24 o 
   5  13   1       41.23       43.55      7.94 o 
   6  13   1     2383.14     2567.44     91.79 o 
   7  13   1      377.61      357.29     14.90 o 
   8  13   1     8867.11     8026.50    127.26 o 
   9  13   1      104.98      115.47     14.13 o 
  10  13   1    11549.50    11055.57    165.29 o 
  11  13   1        1.13       13.12     14.55 o 
  12  13   1     4212.75     4187.09    101.61 o 
  13  13   1       32.44       23.44     23.28 o 
 -13  14   1     2324.37     2236.75     74.33 o 
 -12  14   1        1.19      -15.07     15.61 o 
 -11  14   1     4486.12     4079.79     94.78 o 
 -10  14   1       59.92       82.54     32.38 o 
  -9  14   1     5128.43     4606.90    152.18 o 
  -8  14   1      153.44      189.96     28.95 o 
  -7  14   1     5583.90     5153.73    136.52 o 
  -6  14   1      311.49      321.07     17.91 o 
  -5  14   1     1070.38     1087.16     32.59 o 
  -4  14   1       18.64       16.77      8.20 o 
  -3  14   1     5839.24     5621.05    120.77 o 
  -2  14   1       36.28       41.55     10.14 o 
  -1  14   1     6646.31     6676.89    162.63 o 
   0  14   1        7.04       10.61     10.08 o 
   1  14   1     1221.09     1307.28     25.25 o 
   2  14   1       69.73       91.93     13.65 o 
   3  14   1    16773.57    16477.94    376.31 o 
   4  14   1      290.26      269.15      9.96 o 
   5  14   1     6495.80     6114.79    113.17 o 
   6  14   1        1.88        3.43     12.24 o 
   7  14   1     3258.36     3076.13     83.56 o 
   8  14   1        4.54      -10.45     17.46 o 
   9  14   1     5052.99     4680.17    100.20 o 
  10  14   1       49.71       23.28     14.77 o 
  11  14   1     4666.63     4442.41     99.75 o 
  12  14   1       41.09       48.10     15.61 o 
  13  14   1     2365.35     2256.19     76.12 o 
  14  14   1      136.09      106.01     19.70 o 
 -14  15   1     2129.07     2160.97     68.94 o 
 -13  15   1        4.72       -1.99     19.84 o 
 -12  15   1     1738.33     1617.99     68.52 o 
 -11  15   1       89.38       84.69     16.25 o 
 -10  15   1     4477.89     4434.62     96.47 o 
  -9  15   1       21.05       31.63     14.56 o 
  -8  15   1     5339.19     4971.96    166.84 o 
  -7  15   1      201.43      183.42     15.40 o 
  -6  15   1     5798.52     5565.49    107.31 o 
  -5  15   1       70.61       48.31     12.98 o 
  -4  15   1     3338.51     3504.58     89.78 o 
  -3  15   1        2.37       40.83     13.19 o 
  -2  15   1     9554.65     9101.17    135.03 o 
  -1  15   1      176.16      245.67     39.09 o 
   0  15   1     5897.28     5486.16     63.19 o 
   1  15   1       29.08       21.49     19.99 o 
   2  15   1     4881.53     4523.88     98.73 o 
   3  15   1        1.17      -23.28     23.28 o 
   4  15   1     4364.81     4386.83     98.55 o 
   5  15   1       75.56       89.69     12.98 o 
   6  15   1     1516.99     1513.99     59.80 o 
   7  15   1       60.55       72.51     19.40 o 
   8  15   1     5698.58     5537.53    109.41 o 
   9  15   1       57.30       43.57     14.56 o 
  10  15   1     4087.05     3834.29     93.38 o 
  11  15   1      106.33       90.53     16.14 o 
  12  15   1     2417.95     2271.16     75.09 o 
  13  15   1        3.12      -19.25     19.25 o 
  14  15   1     2536.55     2490.88     77.07 o 
 -13  16   1     1502.58     1464.80     49.50 o 
 -12  16   1       45.47       36.19     17.62 o 
 -11  16   1     3990.29     3835.71     90.00 o 
 -10  16   1      153.95      151.51     17.30 o 
  -9  16   1     3235.64     3217.41     86.50 o 
  -8  16   1       28.68        8.50     15.40 o 
  -7  16   1     5099.05     4621.61    113.75 o 
  -6  16   1       11.93        8.90     14.55 o 
  -5  16   1     6012.41     5803.13    121.72 o 
  -4  16   1       33.69       35.23     34.47 o 
  -3  16   1     9260.61     8885.93    377.17 o 
  -2  16   1      226.32      320.79     15.93 o 
  -1  16   1     5726.32     5525.47    148.48 o 
   0  16   1        8.95       51.43     19.05 o 
   1  16   1     2929.24     2911.20     84.27 o 
   2  16   1       50.73       17.68     30.29 o 
   3  16   1     2302.84     2563.65    108.27 o 
   4  16   1      178.96      165.83     14.56 o 
   5  16   1     2260.90     2349.17     77.92 o 
   6  16   1       10.05       10.68     14.03 o 
   7  16   1     5074.64     4857.07    102.94 o 
   8  16   1        5.47       24.44     15.40 o 
   9  16   1     3589.54     3489.43     88.62 o 
  10  16   1       37.25       62.34     18.95 o 
  11  16   1     2088.56     1919.23    131.09 o 
  12  16   1       25.43       41.63     17.09 o 
  13  16   1     2228.83     2341.19     74.20 o 
 -12  17   1     1964.49     1845.01     65.09 o 
 -11  17   1        1.16       -0.72     17.83 o 
 -10  17   1     3742.64     3752.55     89.12 o 
  -9  17   1        9.15        0.28     16.56 o 
  -8  17   1     1929.91     1890.45    135.71 o 
  -7  17   1       81.17       71.77     16.25 o 
  -6  17   1     3409.17     3227.45    126.52 o 
  -5  17   1      174.33      190.44     15.61 o 
  -4  17   1     3363.03     3444.66    127.87 o 
  -3  17   1      132.32      218.96     21.63 o 
  -2  17   1     3890.55     4020.22    109.52 o 
  -1  17   1       45.14       83.76     23.30 o 
   0  17   1     7147.10     7173.67     83.20 o 
   1  17   1        2.83        9.23     11.16 o 
   2  17   1     5177.20     5004.88    102.74 o 
   3  17   1        7.14       19.80     27.75 o 
   4  17   1     2760.13     2592.01     95.28 o 
   5  17   1      127.15      136.01     15.40 o 
   6  17   1     4592.24     4578.03    116.41 o 
   7  17   1       35.71        9.52     15.82 o 
   8  17   1     4215.27     4233.02     98.46 o 
   9  17   1       18.32        4.00     16.56 o 
  10  17   1     2073.49     2227.74     94.81 o 
  11  17   1       25.16       37.00     17.51 o 
  12  17   1     1909.94     1913.12     61.37 o 
 -11  18   1     1824.59     1865.98     62.62 o 
 -10  18   1      194.96      176.88     18.99 o 
  -9  18   1     3321.53     3217.79     82.37 o 
  -8  18   1       41.95       24.62     16.67 o 
  -7  18   1     2456.32     2408.62     98.55 o 
  -6  18   1        4.45       17.04     24.47 o 
  -5  18   1     2671.39     2606.08     78.33 o 
  -4  18   1       12.95       58.33     15.51 o 
  -3  18   1     3973.21     3831.94    187.50 o 
  -2  18   1       28.45       77.35     26.26 o 
  -1  18   1     2694.51     2691.55    122.74 o 
   0  18   1       89.06      140.65     17.32 o 
   1  18   1     5417.15     5486.65    127.00 o 
   2  18   1      105.46       91.93     16.88 o 
   3  18   1     2488.85     2378.64     75.94 o 
   4  18   1        0.94        6.54     15.82 o 
   5  18   1     2902.41     2863.65     81.46 o 
   6  18   1        9.93        9.77     16.35 o 
   7  18   1     1992.80     1906.12     94.66 o 
   8  18   1       59.90       44.75     22.53 o 
   9  18   1     3875.42     4010.70     89.99 o 
  10  18   1       25.57      -18.78     18.78 o 
  11  18   1     3191.89     3026.67     81.51 o 
  -9  19   1        8.30       14.85     28.80 o 
  -8  19   1     1324.55     1212.14     42.85 o 
  -7  19   1       62.77       45.60     17.72 o 
  -6  19   1     2724.03     2641.89    146.64 o 
  -5  19   1       15.61       28.17     16.88 o 
  -4  19   1     2841.36     2767.82     79.61 o 
  -3  19   1       14.28       64.75     24.17 o 
  -2  19   1     2912.06     2789.34     82.04 o 
  -1  19   1       17.47       43.27     13.60 o 
   0  19   1     2696.39     2904.56     61.49 o 
   1  19   1       40.70      113.93     34.87 o 
   2  19   1     2145.34     2146.12     71.70 o 
   3  19   1       30.13       36.28     27.75 o 
   4  19   1     3520.65     3547.46    109.49 o 
   5  19   1       28.07       -2.54     17.72 o 
   6  19   1     3191.26     3074.14    199.54 o 
   7  19   1       33.11       25.21     17.72 o 
   8  19   1     2516.21     2443.40     77.05 o 
   9  19   1       61.26       78.91     19.41 o 
  -6  20   1       22.99       30.44     27.01 o 
  -5  20   1     2027.33     2000.63     64.57 o 
  -4  20   1       33.47       60.21     17.93 o 
  -3  20   1     2091.89     2080.16     69.22 o 
  -2  20   1       18.99       71.02     25.07 o 
  -1  20   1     2449.53     2413.55     54.73 o 
   0  20   1       59.33       95.96     13.30 o 
   1  20   1     4121.98     4316.04     82.18 o 
   2  20   1       42.60       61.62     18.15 o 
   3  20   1     2319.63     2128.31    104.52 o 
   4  20   1        4.43       20.53     30.74 o 
   5  20   1     1961.48     2008.66     70.32 o 
   6  20   1       24.55       51.29     19.25 o 
  -2  21   1     3089.01     3002.76     79.94 o 
  -1  21   1        8.98       39.95     13.69 o 
   0  21   1     2757.00     2871.26     56.63 o 
   1  21   1       14.85       80.43     16.37 o 
   2  21   1     2187.41     2411.03     73.84 o 
   0   0   2   308154.19   298537.00   4882.16 o 
   0   1   2     3202.71     3357.88     50.75 o 
   1   1   2    18382.28    19252.06    193.11 o 
  -1   2   2        7.80       14.02      2.98 o 
   0   2   2     8093.36     8194.49     97.22 o 
   1   2   2      441.71      469.16     10.36 o 
   2   2   2     1849.48     1722.51     32.52 o 
  -2   3   2      249.09      286.85      6.94 o 
  -1   3   2      276.13      309.78     22.75 o 
   0   3   2     1950.07     2095.18     32.58 o 
   1   3   2      393.07      429.08     22.15 o 
   2   3   2       46.35       45.22      4.95 o 
   3   3   2    18949.75    19967.44    204.32 o 
  -3   4   2      759.40      870.02     29.48 o 
  -2   4   2    12312.06    13027.70     91.82 o 
  -1   4   2     4361.53     4502.60     56.04 o 
   0   4   2      954.28      954.05     19.06 o 
   1   4   2      328.21      357.42      7.25 o 
   2   4   2     1138.07     1112.84     32.13 o 
   3   4   2      137.63      150.23      3.88 o 
   4   4   2     2299.95     2275.69     41.62 o 
  -4   5   2        6.63       19.32      5.81 o 
  -3   5   2    10248.66    10987.86    146.09 o 
  -2   5   2        8.45        3.31      3.62 o 
  -1   5   2    16360.86    16827.59    191.22 o 
   0   5   2       30.90       38.06      2.88 o 
   1   5   2    10839.93    11960.41     88.27 o 
   2   5   2     3339.25     3295.53     76.47 o 
   3   5   2     4624.29     4697.21     57.78 o 
   4   5   2       28.12       36.00      4.14 o 
   5   5   2    14299.51    15084.12    105.05 o 
  -5   6   2       14.91       21.37      4.78 o 
  -4   6   2     6278.44     6506.24     71.59 o 
  -3   6   2      997.43     1014.48     34.96 o 
  -2   6   2    15560.77    16361.61    106.94 o 
  -1   6   2      854.22      861.49     20.47 o 
   0   6   2     4106.90     3994.10     68.86 o 
   1   6   2      322.11      333.90      6.97 o 
   2   6   2     1508.21     1659.15     38.18 o 
   3   6   2       24.08       37.07      4.29 o 
   4   6   2    11024.39    11060.25     91.94 o 
   5   6   2     1201.55     1331.67     31.59 o 
   6   6   2    13282.85    13818.79    106.38 o 
  -6   7   2       75.42       85.07      5.40 o 
  -5   7   2     5879.39     5832.56     70.85 o 
  -4   7   2      731.38      758.67     19.03 o 
  -3   7   2    12285.25    13042.33    100.73 o 
  -2   7   2       44.73       40.73      4.95 o 
  -1   7   2     6499.31     6640.34    119.41 o 
   0   7   2      261.87      280.02      6.11 o 
   1   7   2     4126.87     3944.55     59.19 o 
   2   7   2     1220.27     1219.10     28.24 o 
   3   7   2     1520.54     1385.76     34.26 o 
   4   7   2       31.00       30.57      4.77 o 
   5   7   2     6648.63     6798.55     98.45 o 
   6   7   2      629.30      598.24     14.98 o 
   7   7   2     1797.52     1816.58     43.71 o 
  -7   8   2       78.43       85.00      6.34 o 
  -6   8   2     1737.63     1582.24     42.25 o 
  -5   8   2      271.07      267.05     13.90 o 
  -4   8   2     8720.07     8503.48     89.29 o 
  -3   8   2     2476.87     2632.43     51.86 o 
  -2   8   2    12015.07    12734.69    300.39 o 
  -1   8   2      142.77      140.87      9.86 o 
   0   8   2     1116.06      929.03     18.39 o 
   1   8   2      591.95      677.35     14.22 o 
   2   8   2     6700.80     6125.55    112.27 o 
   3   8   2     1143.80     1081.27     28.10 o 
   4   8   2     6737.35     6516.36     75.65 o 
   5   8   2     1871.28     1865.73     43.97 o 
   6   8   2     7265.53     7319.00     81.23 o 
   7   8   2       29.26       21.73      6.04 o 
   8   8   2     5763.89     5769.76     81.15 o 
  -8   9   2       36.43       48.42      7.09 o 
  -7   9   2    11135.54    10958.69    105.38 o 
  -6   9   2      312.06      313.29      9.00 o 
  -5   9   2     2814.80     2705.96     65.53 o 
  -4   9   2      778.01      721.85     22.32 o 
  -3   9   2     4158.04     3869.99     60.89 o 
  -2   9   2       13.30       16.28      6.80 o 
  -1   9   2     3007.80     2861.09     54.09 o 
   0   9   2     1345.16     1349.50     28.39 o 
   1   9   2     5757.54     5347.34     56.60 o 
   2   9   2       16.44       20.51      5.52 o 
   3   9   2     4233.67     4164.33     84.63 o 
   4   9   2      508.66      510.17     14.89 o 
   5   9   2     3212.61     3278.71    100.71 o 
   6   9   2      212.98      255.51      8.66 o 
   7   9   2     4820.48     4834.45     75.60 o 
   8   9   2      323.28      330.44      9.26 o 
   9   9   2     5449.72     5446.62    134.20 o 
  -9  10   2      597.49      602.47     12.72 o 
  -8  10   2     5235.95     5186.27     73.20 o 
  -7  10   2      392.33      382.25      8.57 o 
  -6  10   2     3773.27     3782.62     63.11 o 
  -5  10   2        7.43       13.67      6.45 o 
  -4  10   2     8181.19     8410.69    152.10 o 
  -3  10   2      112.92      113.59      9.17 o 
  -2  10   2     7721.38     8073.83    146.44 o 
  -1  10   2       18.25       23.10      5.81 o 
   0  10   2     4362.09     4489.39     65.62 o 
   1  10   2     1178.40     1213.83     24.79 o 
   2  10   2    11152.25    11462.15    177.30 o 
   3  10   2      996.30      991.29     24.49 o 
   4  10   2     8367.34     8330.40    207.06 o 
   5  10   2       22.39       18.16      7.52 o 
   6  10   2     6316.38     5927.94     77.54 o 
   7  10   2      663.41      627.40     17.75 o 
   8  10   2     1098.58     1080.89     26.70 o 
   9  10   2      143.77      144.51      7.94 o 
  10  10   2      145.44      158.18      8.35 o 
 -10  11   2      542.52      483.46     16.69 o 
  -9  11   2     1735.48     1718.03     44.48 o 
  -8  11   2       42.44       46.56      7.98 o 
  -7  11   2     6527.59     6432.32     80.72 o 
  -6  11   2     1095.37     1104.55     26.18 o 
  -5  11   2     7017.68     7152.22     84.11 o 
  -4  11   2      224.03      213.27      7.64 o 
  -3  11   2     4589.15     4481.47     68.09 o 
  -2  11   2      716.22      700.43     17.75 o 
  -1  11   2     6954.30     6831.48     81.74 o 
   0  11   2     1098.30     1079.29     22.72 o 
   1  11   2     6361.47     6285.14    122.60 o 
   2  11   2       75.13       86.91      7.01 o 
   3  11   2    11643.21    11512.88    298.64 o 
   4  11   2      261.21      271.45     14.17 o 
   5  11   2     2391.96     2234.62     51.73 o 
   6  11   2      142.28      159.58      7.53 o 
   7  11   2     3495.93     3525.76     87.40 o 
   8  11   2       16.17       12.59      7.99 o 
   9  11   2     2921.82     2756.52     60.55 o 
  10  11   2       62.96       79.01     12.03 o 
  11  11   2     1890.90     2062.17     67.64 o 
 -11  12   2       94.46      100.21     14.03 o 
 -10  12   2     4072.27     3838.35     92.35 o 
  -9  12   2      588.73      583.91     20.60 o 
  -8  12   2     2185.70     2149.34     70.84 o 
  -7  12   2      599.51      581.60     15.56 o 
  -6  12   2     3976.02     3835.56     78.87 o 
  -5  12   2      108.63      121.14      7.94 o 
  -4  12   2     7955.88     7924.34    145.94 o 
  -3  12   2       35.52       34.62      7.30 o 
  -2  12   2     2637.62     2519.50     72.67 o 
  -1  12   2       27.08       27.75      7.11 o 
   0  12   2     2212.11     2191.48     43.95 o 
   1  12   2      429.86      419.52     11.04 o 
   2  12   2     4742.07     4768.83     99.62 o 
   3  12   2      542.12      553.69     13.99 o 
   4  12   2     6691.49     6614.70    135.62 o 
   5  12   2       24.00       10.59      7.57 o 
   6  12   2     1482.84     1520.19     37.27 o 
   7  12   2       16.58        6.34      8.21 o 
   8  12   2     4735.24     4693.65    101.16 o 
   9  12   2      557.44      527.67     17.50 o 
  10  12   2     4535.87     4114.50     96.70 o 
  11  12   2      620.56      607.08     22.14 o 
  12  12   2     3097.17     2996.82    172.07 o 
 -12  13   2      149.75      149.81     15.61 o 
 -11  13   2     3387.65     3146.09    155.81 o 
 -10  13   2      124.15      132.86     14.88 o 
  -9  13   2     3744.56     3573.13     91.81 o 
  -8  13   2      412.54      424.81     15.08 o 
  -7  13   2     4390.41     4479.00     98.18 o 
  -6  13   2        4.66        4.09     11.71 o 
  -5  13   2     1494.52     1516.70     37.55 o 
  -4  13   2       42.60       49.06      7.76 o 
  -3  13   2      182.39      203.82      9.00 o 
  -2  13   2      469.99      506.76     10.39 o 
  -1  13   2     3562.27     3671.10    143.35 o 
   0  13   2       57.06       62.55      6.61 o 
   1  13   2     5196.59     4864.17     93.36 o 
   2  13   2        4.49       -0.77     11.29 o 
   3  13   2    13303.24    12963.93    232.48 o 
   4  13   2     2240.80     2280.48     54.41 o 
   5  13   2     2272.59     2228.22     51.53 o 
   6  13   2      206.44      196.13     30.89 o 
   7  13   2     2695.19     2500.33    141.00 o 
   8  13   2        6.96       17.28     12.65 o 
   9  13   2     7205.39     6587.84    117.56 o 
  10  13   2      156.39      157.49     44.91 o 
  11  13   2     2946.30     2832.36     82.38 o 
  12  13   2       14.72       -8.48     14.87 o 
  13  13   2     1364.69     1323.80     42.21 o 
 -13  14   2       46.06       90.23     33.87 o 
 -12  14   2     3370.77     3141.73     85.23 o 
 -11  14   2      210.05      208.52     18.50 o 
 -10  14   2     5028.96     4516.73     99.77 o 
  -9  14   2        8.81       -3.48     14.45 o 
  -8  14   2     4367.39     4313.93     97.75 o 
  -7  14   2       77.13       74.89     13.72 o 
  -6  14   2     3163.09     2921.73     83.87 o 
  -5  14   2      317.40      320.88     13.82 o 
  -4  14   2      830.87      865.25     28.47 o 
  -3  14   2      826.68      791.14     25.38 o 
  -2  14   2     2192.69     2044.88     72.86 o 
  -1  14   2      179.30      175.21      9.61 o 
   0  14   2     3379.28     3148.00     46.09 o 
   1  14   2       23.16       24.61      7.31 o 
   2  14   2     2507.08     2425.93     59.63 o 
   3  14   2       84.67       92.15     13.19 o 
   4  14   2     5489.22     5277.65    158.21 o 
   5  14   2       29.15       29.54     12.24 o 
   6  14   2     2231.19     2139.53     72.81 o 
   7  14   2       62.62       65.11     12.98 o 
   8  14   2     3373.13     3261.65     87.67 o 
   9  14   2       40.98       29.00     27.60 o 
  10  14   2     3511.19     3398.13     89.47 o 
  11  14   2      302.15      307.68     16.67 o 
  12  14   2     1648.80     1513.42     60.76 o 
  13  14   2      120.86      104.85     25.81 o 
  14  14   2     2117.47     2146.81     70.83 o 
 -14  15   2        5.71        0.98     35.66 o 
 -13  15   2     1257.26     1230.14     38.87 o 
 -12  15   2       63.90       81.03     16.56 o 
 -11  15   2      895.81      841.87     30.77 o 
 -10  15   2      306.63      316.98     28.50 o 
  -9  15   2     2203.69     2144.54     73.48 o 
  -8  15   2     1235.80     1118.98     44.63 o 
  -7  15   2     6757.11     6254.20    114.75 o 
  -6  15   2      104.92       88.06     14.66 o 
  -5  15   2     1592.64     1711.94     71.21 o 
  -4  15   2        4.66       -6.42     17.16 o 
  -3  15   2     4023.76     3974.41    165.28 o 
  -2  15   2       22.48       12.13     13.61 o 
  -1  15   2     5613.73     5712.88    112.82 o 
   0  15   2        3.92        0.11      8.98 o 
   1  15   2     1924.96     1759.60    125.43 o 
   2  15   2      372.67      373.53     14.14 o 
   3  15   2     2210.85     2212.06     76.87 o 
   4  15   2       84.26       60.66     13.29 o 
   5  15   2     1855.71     1973.12     69.18 o 
   6  15   2        7.56      -13.40     13.40 o 
   7  15   2     3395.36     3252.18     89.53 o 
   8  15   2      352.34      339.78     22.53 o 
   9  15   2     1834.39     1773.23     61.14 o 
  10  15   2       58.48       38.54     15.71 o 
  11  15   2     2415.69     2338.13     75.12 o 
  12  15   2       11.96       38.94     16.86 o 
  13  15   2     1582.96     1486.88     52.65 o 
  14  15   2      132.80      111.31     33.27 o 
 -13  16   2      291.29      263.34     19.73 o 
 -12  16   2     1504.32     1457.95     50.04 o 
 -11  16   2      267.17      241.92     24.32 o 
 -10  16   2     2877.51     2885.38     82.79 o 
  -9  16   2       10.28        3.62     16.03 o 
  -8  16   2     2674.21     2562.43    121.41 o 
  -7  16   2        3.27      -15.30     15.30 o 
  -6  16   2     3023.07     2866.43     87.03 o 
  -5  16   2       94.60       92.64     14.98 o 
  -4  16   2     3596.39     3769.98    154.93 o 
  -3  16   2      222.17      245.87     17.31 o 
  -2  16   2     7131.87     7297.33    125.35 o 
  -1  16   2      381.64      380.16     30.71 o 
   0  16   2     2423.27     2460.55     50.48 o 
   1  16   2      233.58      233.46     10.58 o 
   2  16   2     1356.97     1368.65     48.44 o 
   3  16   2       41.51        3.53     13.82 o 
   4  16   2     1935.82     1821.64     68.53 o 
   5  16   2       20.22        8.80     13.72 o 
   6  16   2     3516.51     3478.07     88.90 o 
   7  16   2      488.70      496.09     18.12 o 
   8  16   2     3239.22     3181.83    157.14 o 
   9  16   2       50.76       21.14     15.72 o 
  10  16   2     1873.49     1693.37     65.35 o 
  11  16   2       18.70       13.31     16.77 o 
  12  16   2     1376.01     1403.46     44.49 o 
  13  16   2       29.59       16.05     18.04 o 
 -12  17   2       11.11      -13.15     18.25 o 
 -11  17   2     1903.20     1877.04     64.23 o 
 -10  17   2       50.26       58.71     17.83 o 
  -9  17   2     2887.24     2846.88     80.78 o 
  -8  17   2      141.84      144.59     17.01 o 
  -7  17   2     2627.06     2457.63    164.42 o 
  -6  17   2      106.79      113.02     15.83 o 
  -5  17   2     1805.79     1786.70    177.81 o 
  -4  17   2      126.32      142.16     15.83 o 
  -3  17   2     4973.23     4732.02    105.90 o 
  -2  17   2       31.31       97.76     15.51 o 
  -1  17   2     2626.24     2637.69     73.42 o 
   0  17   2      157.71      164.83     19.47 o 
   1  17   2     2932.33     2890.08    120.64 o 
   2  17   2      431.10      414.44     18.57 o 
   3  17   2     1540.73     1542.29     57.17 o 
   4  17   2        7.23        4.25     30.29 o 
   5  17   2     1303.10     1367.78     47.54 o 
   6  17   2        5.05       -3.87     15.40 o 
   7  17   2     1927.85     1880.72     61.22 o 
   8  17   2      131.64      143.25     17.09 o 
   9  17   2     1872.50     1868.19     59.25 o 
  10  17   2       28.53       20.44     17.30 o 
  11  17   2     2325.31     2213.67    186.34 o 
  12  17   2       49.97       20.54     18.67 o 
 -10  18   2     1113.93     1046.35     37.48 o 
  -9  18   2       53.32       38.21     22.83 o 
  -8  18   2      670.53      617.18     30.59 o 
  -7  18   2      268.82      269.33     26.71 o 
  -6  18   2     1480.97     1496.98     57.86 o 
  -5  18   2       69.60       50.68     16.35 o 
  -4  18   2     1609.11     1613.25     55.20 o 
  -3  18   2       13.52       87.40     16.14 o 
  -2  18   2     2733.33     2710.28     82.05 o 
  -1  18   2       45.91       64.17     11.22 o 
   0  18   2     3228.13     3169.81     69.72 o 
   1  18   2       21.28       25.65     11.48 o 
   2  18   2     3047.21     2884.69     84.16 o 
   3  18   2       68.06       84.37     16.14 o 
   4  18   2     2434.16     2269.53     77.14 o 
   5  18   2      268.60      213.89     17.62 o 
   6  18   2     1183.68     1091.63     66.57 o 
   7  18   2        6.34       31.03     20.89 o 
   8  18   2     2143.36     2110.97     96.75 o 
   9  18   2       36.52       13.66     18.25 o 
  10  18   2     2656.65     2770.16     79.09 o 
  -8  19   2       23.02      -16.86     24.02 o 
  -7  19   2     1605.12     1490.68     54.77 o 
  -6  19   2        6.55       10.17     28.20 o 
  -5  19   2     1726.14     1695.18     80.02 o 
  -4  19   2      128.13      131.23     17.51 o 
  -3  19   2     1521.30     1556.65     46.91 o 
  -2  19   2      100.03      133.02     17.62 o 
  -1  19   2     1752.29     1682.15     43.78 o 
   0  19   2       66.67      108.14     19.89 o 
   1  19   2     1972.15     1932.98     54.66 o 
   2  19   2       32.66       33.27     16.56 o 
   3  19   2     1215.61     1207.85     38.49 o 
   4  19   2       80.44       83.26     43.87 o 
   5  19   2     3126.82     2969.23     83.34 o 
   6  19   2       59.65       65.55     31.03 o 
   7  19   2     1518.65     1500.88     54.67 o 
   8  19   2       87.08      110.06     18.88 o 
  -6  20   2     1441.07     1438.03     49.81 o 
  -5  20   2       27.38       38.58     18.25 o 
  -4  20   2     1027.11      983.10     44.33 o 
  -3  20   2       40.86       26.35     18.45 o 
  -2  20   2     1657.75     1507.42     59.88 o 
  -1  20   2      105.66      136.59     14.10 o 
   0  20   2     2569.74     2635.35     68.31 o 
   1  20   2       40.56       49.64     17.61 o 
   2  20   2     1793.02     1777.21     59.89 o 
   3  20   2       62.64       14.76     24.62 o 
   4  20   2     1641.39     1631.09     54.14 o 
   5  20   2      155.32      159.43     19.41 o 
   6  20   2      842.47      782.88     35.37 o 
   0   0   3    10775.81    11381.53    116.79 o 
   0   1   3    51192.71    53912.64    322.09 o 
   1   1   3     3627.52     3892.81     48.52 o 
  -1   2   3    24569.31    25667.91    125.60 o 
   0   2   3      311.70      322.32      5.62 o 
   1   2   3     2056.64     2250.83     33.19 o 
   2   2   3      480.37      462.40     11.94 o 
  -2   3   3     3825.24     3846.28     53.17 o 
  -1   3   3      370.32      371.52     12.37 o 
   0   3   3      181.59      268.75      6.10 o 
   1   3   3      110.08      113.72      3.52 o 
   2   3   3     8453.63     8250.88     74.94 o 
   3   3   3      463.56      474.77     11.53 o 
  -3   4   3    23583.14    24130.88    180.77 o 
  -2   4   3      792.75      840.45     18.65 o 
  -1   4   3    16838.64    17803.13    155.85 o 
   0   4   3       81.42       79.03      3.37 o 
   1   4   3    12746.53    13672.30    105.00 o 
   2   4   3     1646.81     1759.87     41.04 o 
   3   4   3    14068.41    15109.32    105.03 o 
   4   4   3     2039.02     2067.46     53.44 o 
  -4   5   3    15288.38    16914.92    115.42 o 
  -3   5   3     1665.04     1751.00     40.30 o 
  -2   5   3     5800.90     6350.76     82.30 o 
  -1   5   3     1512.76     1528.43     36.62 o 
   0   5   3     6094.90     6391.81     57.07 o 
   1   5   3      206.99      243.05      5.61 o 
   2   5   3    13361.65    13584.85    111.60 o 
   3   5   3       74.68       80.84      4.89 o 
   4   5   3     3663.10     3532.61     56.87 o 
   5   5   3     2608.21     2573.20     54.02 o 
  -5   6   3    15129.03    16276.18    117.62 o 
  -4   6   3      372.01      341.37      8.69 o 
  -3   6   3     9452.25     9529.50    133.75 o 
  -2   6   3      153.46      151.99      5.66 o 
  -1   6   3     2347.73     2300.53     48.57 o 
   0   6   3     1343.10     1442.89     28.89 o 
   1   6   3    18962.48    19222.36    128.56 o 
   2   6   3     1385.73     1519.40     36.70 o 
   3   6   3     5655.18     5764.81     90.89 o 
   4   6   3      129.79      112.63      5.44 o 
   5   6   3    12847.16    13713.74    107.71 o 
   6   6   3      931.85     1034.61     23.42 o 
  -6   7   3    11180.19    10902.29    166.35 o 
  -5   7   3      569.68      618.62     17.49 o 
  -4   7   3     5747.51     5473.20     72.18 o 
  -3   7   3      985.53     1025.59     26.37 o 
  -2   7   3    16912.70    17893.76    139.29 o 
  -1   7   3     1104.51     1098.00     34.31 o 
   0   7   3     8172.91     8146.40     98.06 o 
   1   7   3       84.89       72.15      7.91 o 
   2   7   3     5887.65     5808.13     72.05 o 
   3   7   3      197.53      202.04      6.63 o 
   4   7   3     2501.95     2311.13     49.83 o 
   5   7   3      835.66      938.57     22.71 o 
   6   7   3    14613.39    15483.98    117.96 o 
   7   7   3      941.33      994.82     22.78 o 
  -7   8   3     7902.91     8087.30     88.30 o 
  -6   8   3      525.59      464.05     11.21 o 
  -5   8   3     4337.78     4043.97     64.88 o 
  -4   8   3       34.83       31.83      6.07 o 
  -3   8   3    10320.04    10901.85    122.51 o 
  -2   8   3     1187.77     1268.44     30.88 o 
  -1   8   3    10599.42    11286.55    237.58 o 
   0   8   3     1700.70     1849.65     35.77 o 
   1   8   3     1592.58     1357.38     28.20 o 
   2   8   3      465.33      436.40     13.10 o 
   3   8   3     1755.04     1603.69     38.67 o 
   4   8   3       34.25       33.09     10.08 o 
   5   8   3     6741.75     6493.78     80.11 o 
   6   8   3      420.33      442.03     10.35 o 
   7   8   3     4778.47     4813.21     71.34 o 
   8   8   3      367.38      361.36      9.33 o 
  -8   9   3     7052.16     7051.48     85.75 o 
  -7   9   3     1834.48     1918.34     61.04 o 
  -6   9   3     3251.07     3158.46     60.28 o 
  -5   9   3      123.41      118.94      6.86 o 
  -4   9   3     4392.34     4398.33    109.29 o 
  -3   9   3      666.31      691.28     20.10 o 
  -2   9   3    15284.89    16404.81    148.63 o 
  -1   9   3       71.60       71.15      6.44 o 
   0   9   3     7921.70     7858.21    114.67 o 
   1   9   3       35.79       37.15      4.99 o 
   2   9   3     4939.20     5035.90     70.34 o 
   3   9   3     1857.50     1849.52     46.50 o 
   4   9   3     9532.30     9573.76    152.87 o 
   5   9   3      326.92      360.71      9.91 o 
   6   9   3     5844.54     5872.68     78.78 o 
   7   9   3        9.95       14.77      7.31 o 
   8   9   3     4690.22     4848.46     71.72 o 
   9   9   3      772.65      782.52     25.12 o 
  -9  10   3     3256.52     3421.91     62.66 o 
  -8  10   3      264.96      270.41      9.02 o 
  -7  10   3     5450.11     5478.45     75.78 o 
  -6  10   3      151.90      156.73      7.94 o 
  -5  10   3     7795.39     7910.55    137.97 o 
  -4  10   3      455.80      449.04     15.94 o 
  -3  10   3     4938.17     5045.12    127.69 o 
  -2  10   3     1247.07     1263.93     37.63 o 
  -1  10   3     5246.35     5046.85    119.03 o 
   0  10   3      444.62      443.90     10.85 o 
   1  10   3     5935.31     5842.58     62.64 o 
   2  10   3      171.34      154.34      7.49 o 
   3  10   3    14460.60    14952.73    119.12 o 
   4  10   3     1307.79     1293.27     32.74 o 
   5  10   3    11107.67    11345.83    108.96 o 
   6  10   3     1466.79     1552.06     41.46 o 
   7  10   3     1729.56     1749.76     43.57 o 
   8  10   3       76.24       89.94      8.13 o 
   9  10   3      680.44      701.03     30.13 o 
  10  10   3       42.22       14.98     12.55 o 
 -10  11   3      667.11      691.93     23.35 o 
  -9  11   3      491.55      472.01     20.98 o 
  -8  11   3     6477.31     6199.53     83.96 o 
  -7  11   3       12.92       18.75      8.43 o 
  -6  11   3     5547.16     5623.67     76.90 o 
  -5  11   3      593.22      601.64     14.64 o 
  -4  11   3     6241.56     6701.54     97.11 o 
  -3  11   3     1480.27     1484.66     37.23 o 
  -2  11   3     3445.70     3425.68     85.21 o 
  -1  11   3      140.05      140.78      7.82 o 
   0  11   3    13377.10    12959.79     98.72 o 
   1  11   3      952.26      975.55     25.61 o 
   2  11   3    12899.44    13303.06    158.03 o 
   3  11   3     1956.71     2096.27     51.91 o 
   4  11   3     3548.71     3772.64     83.40 o 
   5  11   3       46.29       52.14      7.79 o 
   6  11   3     1265.84     1374.75     35.20 o 
   7  11   3       21.68       25.23      8.28 o 
   8  11   3     3030.28     2821.77     60.71 o 
   9  11   3        9.84        2.69     12.45 o 
  10  11   3     4133.88     4064.65    172.76 o 
  11  11   3      168.52      183.36     14.56 o 
 -11  12   3     2892.61     2844.62    122.77 o 
 -10  12   3       51.04       55.74     38.94 o 
  -9  12   3     2427.35     2413.31     80.28 o 
  -8  12   3      483.46      501.54     19.58 o 
  -7  12   3     4940.96     4928.51    106.12 o 
  -6  12   3      998.56      982.89     26.00 o 
  -5  12   3     5582.60     5766.79     78.85 o 
  -4  12   3      803.22      841.24     25.25 o 
  -3  12   3     5162.66     5285.76     79.31 o 
  -2  12   3       89.12      107.10      8.12 o 
  -1  12   3     4286.48     4192.71     69.15 o 
   0  12   3       46.52       43.33      6.39 o 
   1  12   3     1897.07     1817.20     37.05 o 
   2  12   3       84.60      104.04     12.32 o 
   3  12   3     9602.29     9555.13    130.37 o 
   4  12   3      368.26      377.02     10.07 o 
   5  12   3     7524.97     7532.58    114.95 o 
   6  12   3      390.54      388.45      9.96 o 
   7  12   3     6443.34     6456.79    115.60 o 
   8  12   3      955.38      957.42     48.81 o 
   9  12   3     4745.54     4646.16    189.54 o 
  10  12   3      687.89      710.89     27.46 o 
  11  12   3     2348.68     2392.49     80.35 o 
  12  12   3       82.36      122.29     15.81 o 
 -12  13   3     1745.75     1596.31     73.00 o 
 -11  13   3     1086.42     1080.92     35.91 o 
 -10  13   3     5468.32     5225.82    106.33 o 
  -9  13   3      577.43      615.00     21.04 o 
  -8  13   3     9878.08     9980.12    167.14 o 
  -7  13   3       16.58       19.97     13.82 o 
  -6  13   3     3912.52     3824.45     96.78 o 
  -5  13   3        9.30       35.34     12.23 o 
  -4  13   3      662.89      638.96     15.69 o 
  -3  13   3       36.46       41.58      8.42 o 
  -2  13   3     1268.37     1309.97     31.88 o 
  -1  13   3      513.67      517.16     12.35 o 
   0  13   3     2354.02     2408.57     41.74 o 
   1  13   3     1843.98     1786.97     40.70 o 
   2  13   3     6190.53     6120.52     81.93 o 
   3  13   3      543.93      506.48     13.21 o 
   4  13   3     8340.54     8271.42    198.35 o 
   5  13   3       18.62       12.06     12.55 o 
   6  13   3     1355.65     1275.00     43.53 o 
   7  13   3      775.03      768.55     50.74 o 
   8  13   3     3797.54     3916.75     94.44 o 
   9  13   3      392.41      371.75     24.77 o 
  10  13   3     7447.08     7346.06    128.21 o 
  11  13   3       58.78       70.28     15.93 o 
  12  13   3     2922.14     2795.70     82.37 o 
  13  13   3      152.01      188.45     17.20 o 
 -13  14   3     1545.32     1419.30     52.92 o 
 -12  14   3       57.86       36.49     16.98 o 
 -11  14   3     3041.43     2992.78     85.33 o 
 -10  14   3        6.94      -13.88     16.46 o 
  -9  14   3     2769.48     2773.84    152.04 o 
  -8  14   3      486.31      522.10     24.77 o 
  -7  14   3     2596.94     2537.72     84.06 o 
  -6  14   3      740.20      739.05     29.09 o 
  -5  14   3      533.17      575.04     16.45 o 
  -4  14   3       99.29      110.24     17.76 o 
  -3  14   3     5012.15     5251.92    109.73 o 
  -2  14   3      277.71      274.81     14.88 o 
  -1  14   3     6192.84     6756.67    381.73 o 
   0  14   3      130.40      150.27     12.88 o 
   1  14   3     1495.55     1539.39     56.12 o 
   2  14   3      224.15      256.20     13.93 o 
   3  14   3     8799.81     8697.89    133.72 o 
   4  14   3      735.58      730.38     24.65 o 
   5  14   3     2043.55     2033.56     70.52 o 
   6  14   3       25.44       10.74     13.29 o 
   7  14   3     2530.58     2549.84     80.36 o 
   8  14   3      111.52      114.97     14.88 o 
   9  14   3     4173.94     3900.86     97.72 o 
  10  14   3      265.15      236.24     33.27 o 
  11  14   3     3140.09     2921.55     84.60 o 
  12  14   3      157.37      204.26     44.17 o 
  13  14   3     1795.13     1763.96     58.62 o 
  14  14   3      338.33      329.09     20.15 o 
 -14  15   3     1434.69     1415.17     51.91 o 
 -13  15   3       52.62       40.39     18.25 o 
 -12  15   3     1386.17     1383.72     43.76 o 
 -11  15   3      238.33      257.66     18.24 o 
 -10  15   3     3040.08     2966.61     85.21 o 
  -9  15   3      139.00      136.06     16.98 o 
  -8  15   3     3345.60     3266.59     89.78 o 
  -7  15   3      707.87      665.59     26.46 o 
  -6  15   3     4751.26     4832.38    154.25 o 
  -5  15   3      266.08      308.13     16.03 o 
  -4  15   3     3593.28     3889.39    175.10 o 
  -3  15   3       88.64      112.62     14.98 o 
  -2  15   3     5724.86     5732.69    114.29 o 
  -1  15   3      450.34      475.97     28.05 o 
   0  15   3     2068.38     1991.80     44.77 o 
   1  15   3       98.12       98.88     14.32 o 
   2  15   3     2181.00     2246.92    149.63 o 
   3  15   3       46.33       71.68     13.92 o 
   4  15   3     3246.70     3221.06     86.19 o 
   5  15   3      220.69      239.52     14.88 o 
   6  15   3     1965.11     1967.65    134.38 o 
   7  15   3      373.67      368.12     16.56 o 
   8  15   3     4383.98     4400.83     97.52 o 
   9  15   3      226.32      200.87     20.44 o 
  10  15   3     2297.38     2303.81     77.50 o 
  11  15   3      309.65      291.88     18.04 o 
  12  15   3     1258.62     1184.32     56.72 o 
  13  15   3       53.52       64.84     25.22 o 
  14  15   3     1570.98     1538.06     51.13 o 
 -12  16   3      138.24      147.02     38.20 o 
 -11  16   3     2597.59     2603.04    100.35 o 
 -10  16   3      442.63      476.68     20.15 o 
  -9  16   3     2826.84     3008.72     83.18 o 
  -8  16   3      176.16      203.80     17.20 o 
  -7  16   3     3070.97     2836.43    139.35 o 
  -6  16   3       10.38        3.58     19.10 o 
  -5  16   3     2852.84     2774.94    104.70 o 
  -4  16   3      185.60      193.11     30.89 o 
  -3  16   3     5711.12     5878.91    138.00 o 
  -2  16   3      889.99      854.15     29.70 o 
  -1  16   3     3774.19     3702.66    106.79 o 
   0  16   3      113.25      110.23      9.63 o 
   1  16   3     3578.38     3596.06    127.05 o 
   2  16   3      230.44      218.37     15.30 o 
   3  16   3     1651.60     1793.23     59.53 o 
   4  16   3      455.89      473.08     17.19 o 
   5  16   3      708.29      788.89     42.98 o 
   6  16   3       92.78       99.33     15.61 o 
   7  16   3     3516.17     3675.88    239.16 o 
   8  16   3       99.75      123.32     24.32 o 
   9  16   3     2309.02     2272.36     75.62 o 
  10  16   3      145.19      191.66     32.38 o 
  11  16   3     1643.18     1587.50     54.47 o 
  12  16   3       98.41       95.10     18.46 o 
 -11  17   3       51.45       63.57     19.31 o 
 -10  17   3     2518.02     2742.73    178.44 o 
  -9  17   3       25.14       34.30     28.20 o 
  -8  17   3     1798.19     1943.35     60.75 o 
  -7  17   3      240.49      263.91     18.14 o 
  -6  17   3     1716.34     1673.03     66.92 o 
  -5  17   3      426.80      456.81     19.85 o 
  -4  17   3     2070.98     2281.64    128.70 o 
  -3  17   3      542.09      533.28     20.27 o 
  -2  17   3     3779.24     3839.47     98.03 o 
  -1  17   3      231.20      276.65     14.56 o 
   0  17   3     4301.93     4151.85    115.70 o 
   1  17   3       54.83       39.38     11.84 o 
   2  17   3     3318.59     3364.44    125.48 o 
   3  17   3       43.70       40.15     19.40 o 
   4  17   3     2455.00     2454.74     77.40 o 
   5  17   3      271.70      271.96     21.64 o 
   6  17   3     2496.94     2540.88     78.34 o 
   7  17   3      161.95      168.59     17.62 o 
   8  17   3     2324.25     2384.40     75.39 o 
   9  17   3      126.72      142.79     17.83 o 
  10  17   3     1373.13     1341.33     44.75 o 
  11  17   3      146.13      138.05     21.34 o 
  -9  18   3     2017.26     2079.85     68.64 o 
  -8  18   3      144.84      130.91     18.78 o 
  -7  18   3     1657.52     1699.18     58.85 o 
  -6  18   3       13.09       25.14     17.20 o 
  -5  18   3     2184.09     2301.90    131.84 o 
  -4  18   3       75.98       76.75     17.61 o 
  -3  18   3     2729.82     2682.94     82.05 o 
  -2  18   3      166.25      173.26     17.94 o 
  -1  18   3     1713.50     1711.79     61.09 o 
   0  18   3      278.78      287.16     27.46 o 
   1  18   3     3015.74     2931.52     76.06 o 
   2  18   3      373.89      307.55     18.57 o 
   3  18   3     1249.34     1214.92     87.32 o 
   4  18   3       69.48       61.77     24.47 o 
   5  18   3     2320.59     2170.94     76.45 o 
   6  18   3       47.02       39.77     18.65 o 
   7  18   3     1361.59     1294.91     44.11 o 
   8  18   3      174.84      167.10     18.78 o 
   9  18   3     2747.29     2668.18     80.65 o 
  -7  19   3      199.08      201.48     19.84 o 
  -6  19   3     1620.58     1589.03     58.53 o 
  -5  19   3      114.89      124.47     18.99 o 
  -4  19   3     1711.48     1939.40     60.06 o 
  -3  19   3       62.58       71.72     30.88 o 
  -2  19   3     1887.29     2123.85     69.21 o 
  -1  19   3      103.84      108.79     12.83 o 
   0  19   3     1664.63     1725.41     35.22 o 
   1  19   3      146.58      178.83     32.20 o 
   2  19   3     1550.46     1390.36     50.84 o 
   3  19   3       93.17       92.81     18.04 o 
   4  19   3     2702.54     2784.11     80.45 o 
   5  19   3      252.03      221.14     19.83 o 
   6  19   3     2130.52     2201.40     81.37 o 
   7  19   3      158.59      196.52     19.61 o 
  -4  20   3      119.49      123.48     19.93 o 
  -3  20   3      955.95      985.22     35.14 o 
  -2  20   3      101.28       94.30     19.61 o 
  -1  20   3     1690.55     1777.02     73.34 o 
   0  20   3      251.16      269.54     14.68 o 
   1  20   3     3084.99     3326.78     60.63 o 
   2  20   3      201.88      225.79     20.25 o 
   3  20   3     1611.83     1575.56     58.15 o 
   4  20   3       50.27       50.06     20.89 o 
   0   0   4    54741.73    56707.07   1069.51 o 
   0   1   4     3651.54     3783.46     45.15 o 
   1   1   4    31613.25    33291.80    139.43 o 
  -1   2   4     4268.76     4433.68     61.88 o 
   0   2   4    15942.81    16303.94    102.55 o 
   1   2   4     1053.51     1055.67     23.34 o 
   2   2   4     8321.19     7745.48     79.21 o 
  -2   3   4      301.25      284.58      6.53 o 
  -1   3   4     6337.81     6058.97     71.77 o 
   0   3   4     1526.76     1580.85     35.61 o 
   1   3   4     4076.79     4140.09     52.16 o 
   2   3   4      960.86      950.15     23.05 o 
   3   3   4     9619.57    10279.65    218.62 o 
  -3   4   4     1702.73     1821.21     42.14 o 
  -2   4   4     6696.07     6881.10     78.29 o 
  -1   4   4     2735.44     2856.98     53.87 o 
   0   4   4    21750.42    22748.75    179.28 o 
   1   4   4     2570.32     2823.97     43.09 o 
   2   4   4    11125.06    11751.12    142.59 o 
   3   4   4      920.31      978.10     37.84 o 
   4   4   4     2773.71     2575.23     51.96 o 
  -4   5   4     2771.11     3024.80     66.87 o 
  -3   5   4    23843.98    26129.73    283.61 o 
  -2   5   4      716.17      797.44     17.67 o 
  -1   5   4    14705.85    14617.83    233.71 o 
   0   5   4      879.31      924.29     22.34 o 
   1   5   4     5410.76     5037.31     55.57 o 
   2   5   4     1935.65     1936.48     46.40 o 
   3   5   4     9975.76     9859.49    122.30 o 
   4   5   4      746.04      684.94     17.08 o 
   5   5   4    22490.36    23771.95    145.32 o 
  -5   6   4     2161.38     2117.11     56.53 o 
  -4   6   4    10643.15     9994.92    204.76 o 
  -3   6   4     2676.30     2809.66     61.88 o 
  -2   6   4    16529.27    17151.76    209.47 o 
  -1   6   4      347.15      347.24      8.17 o 
   0   6   4     7266.12     7714.40    128.97 o 
   1   6   4     1220.78     1112.66     23.93 o 
   2   6   4     5444.00     5911.97    112.24 o 
   3   6   4     1541.94     1501.84     58.20 o 
   4   6   4    12537.91    12877.79    211.28 o 
   5   6   4     2477.07     2721.68     57.23 o 
   6   6   4    12177.27    12743.50    109.96 o 
  -6   7   4     1013.12     1065.72     27.34 o 
  -5   7   4     5715.73     6182.43     90.47 o 
  -4   7   4     1180.17     1179.04     30.37 o 
  -3   7   4    18741.67    19757.60    136.80 o 
  -2   7   4     3263.77     3393.28     84.15 o 
  -1   7   4     7468.11     7107.97     97.99 o 
   0   7   4      840.08      861.64     17.62 o 
   1   7   4     4418.02     4338.51     53.90 o 
   2   7   4      867.83      907.22     22.86 o 
   3   7   4    10425.53     9748.21     96.72 o 
   4   7   4      869.76      827.27     19.98 o 
   5   7   4     9520.88     9661.43    119.49 o 
   6   7   4     1497.55     1576.44     39.67 o 
   7   7   4     3739.59     3666.83     65.66 o 
  -7   8   4     1171.30     1127.59     26.73 o 
  -6   8   4     3930.46     3746.39     71.85 o 
  -5   8   4      352.91      395.03      9.29 o 
  -4   8   4     7253.87     6949.77     84.85 o 
  -3   8   4     1987.34     2045.15     80.33 o 
  -2   8   4    19038.36    19790.41    263.99 o 
  -1   8   4     1932.98     1894.50     80.50 o 
   0   8   4     5869.69     5839.34     62.34 o 
   1   8   4      318.71      274.21      6.29 o 
   2   8   4     8188.22     8064.13     89.64 o 
   3   8   4      703.06      683.54     30.26 o 
   4   8   4     7979.15     8153.80     90.14 o 
   5   8   4     1009.54     1005.96     37.19 o 
   6   8   4     6233.33     6473.76     82.57 o 
   7   8   4      549.57      524.39     14.38 o 
   8   8   4     6868.58     6817.67     86.02 o 
  -8   9   4     1218.02     1209.43     30.75 o 
  -7   9   4    12442.31    12529.56    117.21 o 
  -6   9   4      660.88      647.10     15.65 o 
  -5   9   4     4033.66     4293.42     99.20 o 
  -4   9   4      447.40      424.71     10.20 o 
  -3   9   4     5903.13     5685.06     84.26 o 
  -2   9   4     2008.15     2048.04     48.20 o 
  -1   9   4     6106.52     6006.86    144.54 o 
   0   9   4     1523.08     1543.15     30.06 o 
   1   9   4     6970.80     6986.69     88.74 o 
   2   9   4      607.51      640.01     16.54 o 
   3   9   4     4495.54     4469.39     69.91 o 
   4   9   4      801.03      870.71     27.02 o 
   5   9   4     4098.92     4099.62     68.68 o 
   6   9   4      997.88      960.33     26.47 o 
   7   9   4     8353.29     8472.05     94.67 o 
   8   9   4      968.06      975.58     34.86 o 
   9   9   4     7896.42     7972.81    102.01 o 
  -9  10   4      598.75      638.95     24.77 o 
  -8  10   4     6666.21     6897.49     86.06 o 
  -7  10   4     1165.16     1155.22     29.06 o 
  -6  10   4     7786.32     7854.43    114.41 o 
  -5  10   4     1136.58     1110.99     27.96 o 
  -4  10   4     8571.56     8675.17     94.53 o 
  -3  10   4      466.70      485.34     11.89 o 
  -2  10   4     5485.72     5809.77     79.05 o 
  -1  10   4      479.81      482.10     16.61 o 
   0  10   4     5039.35     4990.29     60.75 o 
   1  10   4     1650.83     1630.81     49.98 o 
   2  10   4    13560.26    13926.44    117.72 o 
   3  10   4     2048.91     2177.52     51.41 o 
   4  10   4    14003.09    14354.11    119.36 o 
   5  10   4     1429.61     1345.05     34.38 o 
   6  10   4     9979.15     9998.39    101.60 o 
   7  10   4      680.15      664.40     16.55 o 
   8  10   4     1413.19     1392.17     33.13 o 
   9  10   4      120.23      153.95     13.19 o 
  10  10   4      184.21      238.36     43.72 o 
 -10  11   4       31.02       42.67     19.69 o 
  -9  11   4     2361.74     2309.17    150.23 o 
  -8  11   4      545.56      551.70     22.83 o 
  -7  11   4     4895.39     5031.50    109.56 o 
  -6  11   4     1154.71     1180.10     27.92 o 
  -5  11   4     8428.98     8421.86    130.12 o 
  -4  11   4     1504.38     1568.36     46.92 o 
  -3  11   4     6380.16     6195.11    106.35 o 
  -2  11   4      626.21      617.25     14.80 o 
  -1  11   4     9597.44     9641.66    133.47 o 
   0  11   4     1798.45     1776.46     36.92 o 
   1  11   4    13909.18    13861.79    101.61 o 
   2  11   4     1714.72     1677.98     45.08 o 
   3  11   4     9825.08    10124.68    102.39 o 
   4  11   4      567.49      579.13     14.00 o 
   5  11   4     1331.82     1395.32     30.48 o 
   6  11   4      343.58      352.55     10.11 o 
   7  11   4     3558.98     3638.65     93.39 o 
   8  11   4      332.41      365.49     14.98 o 
   9  11   4     3869.14     3765.08     95.18 o 
  10  11   4      418.13      430.58     18.34 o 
  11  11   4     3093.32     3213.76     89.10 o 
 -11  12   4      532.77      532.19     21.48 o 
 -10  12   4     4252.16     4195.10    134.04 o 
  -9  12   4      570.44      593.82     18.66 o 
  -8  12   4     3014.67     3149.12     87.88 o 
  -7  12   4      634.40      667.90     49.85 o 
  -6  12   4     5380.35     5409.09    111.51 o 
  -5  12   4     1141.65     1146.12     45.08 o 
  -4  12   4    12269.85    12692.76    114.32 o 
  -3  12   4      806.12      835.95     24.90 o 
  -2  12   4     4084.79     4148.98     70.07 o 
  -1  12   4      371.40      373.36      9.80 o 
   0  12   4     1728.19     1657.19     34.17 o 
   1  12   4      398.22      417.03      9.47 o 
   2  12   4     3276.94     3171.28     64.88 o 
   3  12   4     1303.40     1301.72     36.24 o 
   4  12   4     6440.07     6522.98    108.97 o 
   5  12   4      645.42      639.44     21.41 o 
   6  12   4     4993.16     4932.41    106.23 o 
   7  12   4      935.87      979.60     32.63 o 
   8  12   4     7067.54     7180.65    124.30 o 
   9  12   4      977.46      934.96     39.09 o 
  10  12   4     4783.48     4819.70    263.80 o 
  11  12   4      541.52      534.08     20.58 o 
  12  12   4     3248.27     3240.37     87.90 o 
 -12  13   4      310.08      338.10     18.78 o 
 -11  13   4     3998.18     3864.02     95.78 o 
 -10  13   4      842.56      855.70     26.66 o 
  -9  13   4     4915.11     5023.85    106.15 o 
  -8  13   4     1183.52     1141.67     62.54 o 
  -7  13   4     4686.94     4536.10    128.84 o 
  -6  13   4      310.16      325.59     15.82 o 
  -5  13   4     1610.25     1621.60     63.30 o 
  -4  13   4      102.08      133.15     13.60 o 
  -3  13   4      322.56      308.86     14.94 o 
  -2  13   4      373.40      364.65     15.97 o 
  -1  13   4     3411.44     3400.49     95.82 o 
   0  13   4      347.55      355.98      9.68 o 
   1  13   4     8319.69     8231.76    150.92 o 
   2  13   4      939.87      881.49     50.75 o 
   3  13   4    17691.04    17536.87    216.11 o 
   4  13   4     1940.88     1926.77     74.81 o 
   5  13   4     3409.05     3310.25     90.73 o 
   6  13   4      272.90      243.39     27.16 o 
   7  13   4     2418.01     2461.67     81.73 o 
   8  13   4      520.22      517.21     24.62 o 
   9  13   4     5963.85     5696.23    204.70 o 
  10  13   4      997.67      972.63     36.25 o 
  11  13   4     3433.09     3304.05    160.28 o 
  12  13   4      312.77      328.53     18.57 o 
  13  13   4     1862.03     1885.15     64.03 o 
 -13  14   4      186.79      204.48     19.41 o 
 -12  14   4     2742.39     2588.22     98.26 o 
 -11  14   4      466.12      428.25     20.02 o 
 -10  14   4     4913.76     4843.18    103.14 o 
  -9  14   4      465.39      470.82     18.88 o 
  -8  14   4     5102.09     5188.59    107.68 o 
  -7  14   4      364.94      365.49     21.49 o 
  -6  14   4     2777.97     2895.51     87.23 o 
  -5  14   4      135.86      167.96     27.60 o 
  -4  14   4     1300.91     1372.78     70.61 o 
  -3  14   4      786.87      803.17     29.49 o 
  -2  14   4     5962.04     5985.73    118.26 o 
  -1  14   4     1134.60     1109.30     63.89 o 
   0  14   4     5341.44     5390.30     73.94 o 
   1  14   4      294.10      304.43     15.22 o 
   2  14   4     2273.91     2280.08    107.52 o 
   3  14   4     1087.99     1089.61     37.07 o 
   4  14   4     4964.61     4865.35    103.86 o 
   5  14   4      256.69      273.21     27.60 o 
   6  14   4     2186.94     2234.65     77.70 o 
   7  14   4      266.60      256.20     16.14 o 
   8  14   4     3638.17     3604.11    175.39 o 
   9  14   4      606.74      570.09     23.23 o 
  10  14   4     4605.78     4444.75     97.63 o 
  11  14   4      579.78      555.98     33.13 o 
  12  14   4     1999.45     2198.11     68.83 o 
  13  14   4      291.49      282.06     19.62 o 
  14  14   4     2076.40     2068.99     68.78 o 
 -13  15   4     1264.22     1286.59     44.93 o 
 -12  15   4      168.23      169.96     19.41 o 
 -11  15   4     1513.76     1627.00     57.00 o 
 -10  15   4      472.63      466.41     20.36 o 
  -9  15   4     2715.21     2667.26     84.67 o 
  -8  15   4      811.28      820.26     30.01 o 
  -7  15   4     7077.51     7156.23    121.93 o 
  -6  15   4      780.88      816.48     49.10 o 
  -5  15   4     2816.15     2916.00     87.95 o 
  -4  15   4      314.34      321.21     17.40 o 
  -3  15   4     4500.24     4661.05    106.57 o 
  -2  15   4      745.95      786.75     29.70 o 
  -1  15   4     4822.57     5007.81     84.92 o 
   0  15   4      261.20      265.34     10.01 o 
   1  15   4     1522.76     1552.55     46.36 o 
   2  15   4      288.72      285.66     18.50 o 
   3  15   4     3006.47     2922.71    102.32 o 
   4  15   4      626.12      627.02     19.42 o 
   5  15   4     3161.03     3226.73     85.87 o 
   6  15   4      347.90      358.96     17.20 o 
   7  15   4     4155.98     4037.81    164.66 o 
   8  15   4      615.20      601.75     24.15 o 
   9  15   4     2354.38     2316.42     76.81 o 
  10  15   4      329.41      359.26     31.48 o 
  11  15   4     2546.19     2539.82    172.77 o 
  12  15   4      182.49      136.89     19.09 o 
  13  15   4     1974.10     2055.08     69.15 o 
 -12  16   4     1739.67     1737.10     62.35 o 
 -11  16   4      402.94      402.68     37.16 o 
 -10  16   4     2689.20     2888.73     82.63 o 
  -9  16   4      250.02      315.27     19.73 o 
  -8  16   4     2946.11     2962.14     84.67 o 
  -7  16   4      431.04      442.70     26.11 o 
  -6  16   4     3639.62     3754.42    106.81 o 
  -5  16   4      466.83      452.34     18.99 o 
  -4  16   4     3017.81     3187.98    203.58 o 
  -3  16   4      701.21      761.86     29.70 o 
  -2  16   4     6124.84     6449.91    120.42 o 
  -1  16   4      712.58      717.49     24.56 o 
   0  16   4     3362.59     3281.62     62.98 o 
   1  16   4      598.24      586.89     15.01 o 
   2  16   4     2546.40     2506.72     79.18 o 
   3  16   4      183.88      210.45     16.46 o 
   4  16   4     3409.87     3453.65     89.47 o 
   5  16   4      193.63      219.82     16.67 o 
   6  16   4     3270.57     3265.46    108.74 o 
   7  16   4      669.96      664.04     25.37 o 
   8  16   4     3008.22     2929.61     84.90 o 
   9  16   4      312.58      307.12     40.88 o 
  10  16   4     2062.78     2187.72     73.48 o 
  11  16   4      225.77      205.29     19.83 o 
  12  16   4     1171.76     1110.89     67.31 o 
 -10  17   4      330.94      389.65     26.41 o 
  -9  17   4     2216.30     2271.73     91.08 o 
  -8  17   4      287.63      292.60     19.72 o 
  -7  17   4     2493.61     2500.52     80.55 o 
  -6  17   4      367.66      354.90     19.72 o 
  -5  17   4     2997.30     3045.13     87.22 o 
  -4  17   4      409.63      442.86     19.84 o 
  -3  17   4     5212.26     5319.70    135.57 o 
  -2  17   4      572.06      582.96     37.90 o 
  -1  17   4     3661.66     3854.24    106.26 o 
   0  17   4      598.08      592.73     13.05 o 
   1  17   4     3642.93     3581.92     66.50 o 
   2  17   4      539.91      530.96     19.57 o 
   3  17   4     1019.70     1055.39     35.82 o 
   4  17   4      254.64      282.61     17.94 o 
   5  17   4     1463.24     1498.41     58.48 o 
   6  17   4      324.40      310.08     18.57 o 
   7  17   4     2907.67     2816.82     99.46 o 
   8  17   4      369.42      366.71     19.72 o 
   9  17   4     2040.12     2148.17     69.89 o 
  10  17   4      189.02      192.11     21.64 o 
  -8  18   4     1147.94     1166.39     39.87 o 
  -7  18   4      262.99      298.73     20.14 o 
  -6  18   4     1681.22     1838.18     63.85 o 
  -5  18   4      332.30      319.62     35.96 o 
  -4  18   4     1790.68     1897.68     75.84 o 
  -3  18   4      337.91      415.92     19.94 o 
  -2  18   4     2499.74     2639.45    119.16 o 
  -1  18   4      263.68      272.63     13.34 o 
   0  18   4     3251.90     3395.98     55.67 o 
   1  18   4      450.15      475.45     14.66 o 
   2  18   4     3909.09     4039.74     92.53 o 
   3  18   4      174.60      188.86     22.38 o 
   4  18   4     2482.33     2401.21     76.63 o 
   5  18   4      373.63      338.16     19.73 o 
   6  18   4     1053.62     1029.61     37.87 o 
   7  18   4      226.36      190.60     19.72 o 
   8  18   4     2451.29     2545.59     75.56 o 
  -6  19   4      181.94      214.64     20.89 o 
  -5  19   4     1960.75     2033.04     95.99 o 
  -4  19   4      270.88      248.98     31.33 o 
  -3  19   4     1799.85     1874.27     65.41 o 
  -2  19   4      285.56      284.95     20.99 o 
  -1  19   4     2031.89     2171.95     50.69 o 
   0  19   4      239.16      254.43     14.09 o 
   1  19   4     1812.56     1844.81     44.18 o 
   2  19   4      298.20      276.55     19.94 o 
   3  19   4     1201.98     1262.43     43.69 o 
   4  19   4      385.19      384.10     21.21 o 
   5  19   4     4008.47     4225.23    197.64 o 
   6  19   4      266.44      264.87     21.00 o 
  -1  20   4      313.09      279.73     21.83 o 
   0  20   4     2541.41     2784.78     55.61 o 
   1  20   4      370.42      373.20     18.49 o 
   0   0   5    21276.78    22001.80    397.90 o 
   0   1   5    24028.89    25282.90    291.31 o 
   1   1   5     5039.88     5444.88     64.58 o 
  -1   2   5    13462.08    14076.51    190.54 o 
   0   2   5      967.95      924.52     18.77 o 
   1   2   5     3585.72     3528.07     49.06 o 
   2   2   5     1097.13     1108.96     27.34 o 
  -2   3   5     3318.41     3156.28     58.66 o 
  -1   3   5      181.07      163.86      6.15 o 
   0   3   5      642.75      510.64     10.16 o 
   1   3   5       26.86       38.58      4.47 o 
   2   3   5     6869.08     6518.10     79.92 o 
   3   3   5     4981.73     5188.13     94.35 o 
  -3   4   5    15773.00    15699.84    194.32 o 
  -2   4   5     2669.95     2620.36     56.35 o 
  -1   4   5    11499.39    11706.38    193.42 o 
   0   4   5     1543.37     1542.68     32.24 o 
   1   4   5     9206.38     9692.88     77.85 o 
   2   4   5     1819.86     1918.28     79.68 o 
   3   4   5     9331.27    10050.54     98.15 o 
   4   4   5      470.66      491.54     13.96 o 
  -4   5   5     9813.43    10822.13    126.57 o 
  -3   5   5     2246.05     2479.20     55.38 o 
  -2   5   5     4671.64     4955.43     72.39 o 
  -1   5   5     2617.90     2548.05     69.41 o 
   0   5   5     4805.63     4893.33     58.03 o 
   1   5   5     1979.28     1911.69     68.16 o 
   2   5   5     8117.79     8138.91    190.38 o 
   3   5   5     1770.77     1792.11     49.93 o 
   4   5   5     3033.94     2742.11     57.41 o 
   5   5   5     1608.89     1783.97     44.55 o 
  -5   6   5    10428.18    10600.84    128.82 o 
  -4   6   5      881.03      917.96     27.88 o 
  -3   6   5     5547.83     5606.77    100.66 o 
  -2   6   5     2267.37     2272.34     53.51 o 
  -1   6   5     3066.54     2851.27     58.10 o 
   0   6   5     1728.55     1939.54     51.43 o 
   1   6   5    10869.01    10889.62    118.58 o 
   2   6   5      538.93      577.89     13.66 o 
   3   6   5     4395.23     4613.18     71.00 o 
   4   6   5     1645.14     1699.06     44.19 o 
   5   6   5     9929.54    10128.94    316.28 o 
   6   6   5     3042.01     2967.15     68.67 o 
  -6   7   5     8521.94     8606.24     94.60 o 
  -5   7   5     1264.61     1300.27     46.70 o 
  -4   7   5     4065.15     4082.47     67.92 o 
  -3   7   5     1900.04     1911.16     46.72 o 
  -2   7   5     9886.31    10182.41    156.82 o 
  -1   7   5      866.55      828.92     22.47 o 
   0   7   5     8706.53     9080.76     78.12 o 
   1   7   5     1972.89     1958.70     38.12 o 
   2   7   5     4285.34     4275.84     69.12 o 
   3   7   5      704.92      731.28     19.13 o 
   4   7   5     1638.06     1571.23     40.28 o 
   5   7   5     1604.10     1691.34     41.52 o 
   6   7   5    10436.70    11137.83    152.89 o 
   7   7   5      607.13      649.86     19.39 o 
  -7   8   5     6233.91     6409.53     84.57 o 
  -6   8   5      663.99      637.70     15.27 o 
  -5   8   5     3864.55     3756.19    157.06 o 
  -4   8   5     2308.88     2282.66     54.82 o 
  -3   8   5     7168.07     7408.33     89.86 o 
  -2   8   5     1865.61     1961.66     50.52 o 
  -1   8   5     6342.10     6602.91     85.36 o 
   0   8   5      209.66      228.00      6.79 o 
   1   8   5     1865.33     1750.91     35.48 o 
   2   8   5      986.43     1018.82     26.45 o 
   3   8   5     2489.18     2420.11     56.56 o 
   4   8   5     1337.70     1301.73     31.85 o 
   5   8   5     4984.08     4834.68     82.03 o 
   6   8   5     1350.89     1425.61     33.64 o 
   7   8   5     3116.65     3005.12     62.00 o 
   8   8   5     1011.57     1043.03     25.98 o 
  -8   9   5     4811.21     5077.79    107.91 o 
  -7   9   5      858.05      954.42     38.07 o 
  -6   9   5     2796.02     2827.68     68.91 o 
  -5   9   5      821.34      823.34     21.28 o 
  -4   9   5     3894.64     3871.60     68.71 o 
  -3   9   5     1257.82     1255.48     33.62 o 
  -2   9   5    10467.10    10694.84    126.42 o 
  -1   9   5     1164.24     1141.72     30.05 o 
   0   9   5     5914.94     5732.73     64.63 o 
   1   9   5     1403.76     1400.85     37.59 o 
   2   9   5     3656.38     3660.95     66.58 o 
   3   9   5      392.80      376.89      9.90 o 
   4   9   5     5826.16     5876.98     82.52 o 
   5   9   5      974.40      996.26     22.77 o 
   6   9   5     4376.33     4560.85     80.52 o 
   7   9   5     1726.23     1734.85     40.96 o 
   8   9   5     3802.28     3816.97    128.22 o 
   9   9   5      818.96      862.15     33.13 o 
  -9  10   5     3665.97     3774.27    115.80 o 
  -8  10   5     1398.71     1457.83     60.61 o 
  -7  10   5     4177.64     4205.71    101.24 o 
  -6  10   5     1124.19     1209.93     27.44 o 
  -5  10   5     4539.20     4690.54    106.99 o 
  -4  10   5     1359.93     1371.56     35.04 o 
  -3  10   5     4418.49     4492.54     73.28 o 
  -2  10   5      974.66      982.27     25.81 o 
  -1  10   5     3267.24     3390.14    102.66 o 
   0  10   5      876.19      848.66     18.03 o 
   1  10   5     4400.23     4517.54     81.48 o 
   2  10   5     2678.55     2842.89     61.45 o 
   3  10   5    12099.55    12503.62    128.48 o 
   4  10   5     2050.52     2015.52     46.55 o 
   5  10   5     8536.83     8625.86     96.10 o 
   6  10   5      622.74      640.13     17.06 o 
   7  10   5     1505.30     1593.96     55.84 o 
   8  10   5      234.60      252.25     15.07 o 
   9  10   5      550.13      564.32     44.47 o 
  10  10   5       44.07       48.43     14.24 o 
 -10  11   5      567.26      595.23     32.08 o 
  -9  11   5      265.11      270.47     15.72 o 
  -8  11   5     4361.96     4558.46    104.08 o 
  -7  11   5     1593.11     1545.42    117.79 o 
  -6  11   5     3826.67     4069.91     99.90 o 
  -5  11   5      934.87      976.92     34.60 o 
  -4  11   5     4561.62     5040.31    152.85 o 
  -3  11   5      532.15      545.96     22.49 o 
  -2  11   5     4452.60     4622.92     73.56 o 
  -1  11   5     2488.13     2529.46     68.43 o 
   0  11   5     8884.25     8948.29     79.85 o 
   1  11   5     1270.82     1271.01     25.88 o 
   2  11   5     7792.39     8012.40     93.62 o 
   3  11   5     1239.03     1250.04     30.76 o 
   4  11   5     3333.26     3391.49     91.01 o 
   5  11   5      507.49      516.42     20.27 o 
   6  11   5     1114.94     1144.59     69.86 o 
   7  11   5      639.68      641.68     20.10 o 
   8  11   5     2009.70     1961.31     98.55 o 
   9  11   5     1019.78     1043.60     34.64 o 
  10  11   5     3055.18     3212.03     90.16 o 
  11  11   5      445.85      487.06     19.03 o 
 -11  12   5     2444.91     2430.48     82.62 o 
 -10  12   5      833.25      833.44     50.00 o 
  -9  12   5     2473.33     2635.37     79.23 o 
  -8  12   5      535.34      550.75     20.09 o 
  -7  12   5     3719.69     3942.26     98.02 o 
  -6  12   5      598.74      622.42     23.50 o 
  -5  12   5     4765.59     5064.30    108.94 o 
  -4  12   5     1046.66     1072.49     40.15 o 
  -3  12   5     4056.42     4136.32    103.23 o 
  -2  12   5      817.89      889.24     56.27 o 
  -1  12   5     2890.37     2846.80     89.72 o 
   0  12   5      664.44      671.82     12.21 o 
   1  12   5     1442.01     1394.56     67.33 o 
   2  12   5      804.84      797.55     29.52 o 
   3  12   5     6352.63     6286.82    117.83 o 
   4  12   5     1434.48     1386.89     48.87 o 
   5  12   5     4921.41     5137.81    107.45 o 
   6  12   5      466.70      509.67     16.35 o 
   7  12   5     5373.66     5532.99    110.89 o 
   8  12   5      889.58      882.04     55.07 o 
   9  12   5     4249.07     4257.19    200.54 o 
  10  12   5      713.17      728.24     22.68 o 
  11  12   5     1925.62     2171.39     77.19 o 
  12  12   5      604.98      599.92     20.58 o 
 -12  13   5     1747.57     1900.63     96.14 o 
 -11  13   5      288.89      298.73     18.88 o 
 -10  13   5     3857.68     3799.79     95.55 o 
  -9  13   5      598.15      627.19     20.84 o 
  -8  13   5     6932.44     7154.22    208.80 o 
  -7  13   5     1507.64     1595.12     52.21 o 
  -6  13   5     3129.54     3479.05     92.40 o 
  -5  13   5      566.12      594.40     26.17 o 
  -4  13   5      431.52      443.18     16.14 o 
  -3  13   5      116.88      132.05     14.24 o 
  -2  13   5      966.69      947.01     36.87 o 
  -1  13   5      380.22      425.41     15.93 o 
   0  13   5     2152.25     2291.35     47.93 o 
   1  13   5      386.05      366.43     21.49 o 
   2  13   5     5268.37     4946.20    108.31 o 
   3  13   5     3246.88     3312.86    169.26 o 
   4  13   5     6786.01     6909.50    123.33 o 
   5  13   5      906.20      933.44     30.98 o 
   6  13   5     1296.63     1405.96     42.00 o 
   7  13   5      163.74      149.26     15.71 o 
   8  13   5     3190.68     3008.43    100.23 o 
   9  13   5     1080.04     1089.73     40.60 o 
  10  13   5     4854.69     5076.69    103.56 o 
  11  13   5      816.63      812.73     29.10 o 
  12  13   5     1638.01     1690.67    121.22 o 
  13  13   5      314.47      342.66     49.24 o 
 -13  14   5     1291.87     1302.01     45.27 o 
 -12  14   5      629.04      579.02     24.38 o 
 -11  14   5     2397.43     2446.49     79.80 o 
 -10  14   5     1329.76     1338.09     52.84 o 
  -9  14   5     1617.54     1650.36     54.17 o 
  -8  14   5      670.82      673.39     25.75 o 
  -7  14   5     1804.53     1988.37     73.60 o 
  -6  14   5      305.93      336.25     38.35 o 
  -5  14   5      915.14     1025.03     39.31 o 
  -4  14   5      175.25      187.40     16.56 o 
  -3  14   5     3793.53     4177.02    101.20 o 
  -2  14   5      761.61      809.93     47.16 o 
  -1  14   5     5248.55     5420.63    112.77 o 
   0  14   5      925.16      905.06     21.43 o 
   1  14   5     1992.61     1933.74     47.04 o 
   2  14   5      444.20      444.19     16.35 o 
   3  14   5     4936.80     4910.07    105.66 o 
   4  14   5      593.90      607.45     21.00 o 
   5  14   5     1154.44     1187.25     68.51 o 
   6  14   5      532.75      520.81     26.71 o 
   7  14   5     2189.33     2246.39     86.30 o 
   8  14   5      915.93      855.37     30.30 o 
   9  14   5     3262.19     3265.90     88.87 o 
  10  14   5      700.88      702.48     25.03 o 
  11  14   5     2466.99     2455.49     77.32 o 
  12  14   5      291.35      283.25     20.03 o 
  13  14   5     1617.26     1564.02     63.29 o 
 -12  15   5      992.69     1030.37     35.27 o 
 -11  15   5      200.33      216.07     20.14 o 
 -10  15   5     2242.09     2375.58     79.21 o 
  -9  15   5      471.98      485.51     20.57 o 
  -8  15   5     3500.70     3701.93     94.43 o 
  -7  15   5      773.54      753.63     27.49 o 
  -6  15   5     3932.39     4196.88    105.33 o 
  -5  15   5      393.68      436.66     27.01 o 
  -4  15   5     2552.22     2692.93    126.19 o 
  -3  15   5     1304.26     1318.35     46.62 o 
  -2  15   5     3761.36     3891.75    100.21 o 
  -1  15   5      697.20      719.60     16.42 o 
   0  15   5     1366.08     1360.20     28.68 o 
   1  15   5      305.05      321.68     11.85 o 
   2  15   5     1809.56     1802.01     59.75 o 
   3  15   5      690.52      666.74     24.47 o 
   4  15   5     2942.09     3020.93     85.86 o 
   5  15   5      315.98      320.32     16.88 o 
   6  15   5     1691.32     1654.61     57.92 o 
   7  15   5      703.84      730.16     24.38 o 
   8  15   5     3087.72     3154.21     85.74 o 
   9  15   5      355.93      387.44     19.20 o 
  10  15   5     1957.89     1895.86     70.91 o 
  11  15   5      320.73      323.09     20.15 o 
  12  15   5     1025.38     1071.46     35.73 o 
 -10  16   5      357.59      385.70     21.62 o 
  -9  16   5     1886.29     2059.35     66.81 o 
  -8  16   5      554.30      566.91     43.57 o 
  -7  16   5     1972.49     2073.57    106.60 o 
  -6  16   5      812.77      866.73     30.37 o 
  -5  16   5     1990.63     2070.17     73.27 o 
  -4  16   5      647.13      664.24     25.07 o 
  -3  16   5     4358.13     4586.32    104.48 o 
  -2  16   5     1041.40      981.36     32.85 o 
  -1  16   5     3336.37     3452.46    105.08 o 
   0  16   5      568.69      567.90     12.50 o 
   1  16   5     2716.41     2777.38     59.74 o 
   2  16   5      373.79      373.27     18.04 o 
   3  16   5     1301.62     1219.48     44.96 o 
   4  16   5      252.86      210.38     27.60 o 
   5  16   5      871.09      906.55     95.22 o 
   6  16   5      603.79      583.57     40.59 o 
   7  16   5     2658.83     2706.32     82.78 o 
   8  16   5      677.13      678.84     39.55 o 
   9  16   5     1628.64     1596.71     56.16 o 
  10  16   5      318.44      357.51     20.47 o 
  -9  17   5      780.48      820.06     30.41 o 
  -8  17   5     1687.69     1783.13     71.21 o 
  -7  17   5      295.59      273.52     20.36 o 
  -6  17   5     1255.57     1302.12     46.12 o 
  -5  17   5      198.08      245.48     19.10 o 
  -4  17   5     1893.22     2106.23     69.40 o 
  -3  17   5      793.77      787.51     31.61 o 
  -2  17   5     3189.02     3251.00    127.70 o 
  -1  17   5      550.92      552.84     14.72 o 
   0  17   5     2722.80     2747.91     74.71 o 
   1  17   5      898.39      943.16     21.83 o 
   2  17   5     2668.71     2588.54     85.57 o 
   3  17   5      341.24      346.14     18.89 o 
   4  17   5     2272.64     2299.70     74.61 o 
   5  17   5      157.42      156.65     18.04 o 
   6  17   5     1714.16     1781.60     62.61 o 
   7  17   5      401.39      413.44     20.89 o 
   8  17   5     1614.53     1686.81     53.72 o 
   9  17   5      394.85      403.86     20.89 o 
  -7  18   5     1392.43     1433.60     59.41 o 
  -6  18   5      441.33      458.90     27.46 o 
  -5  18   5     1723.35     1842.60     97.93 o 
  -4  18   5      356.48      366.68     20.89 o 
  -3  18   5     2037.78     2216.91    113.32 o 
  -2  18   5      481.53      522.44     44.77 o 
  -1  18   5     1438.85     1507.32     55.97 o 
   0  18   5      405.20      437.37     16.55 o 
   1  18   5     2112.24     2104.34     52.48 o 
   2  18   5      487.12      475.03     23.73 o 
   3  18   5      962.21     1032.94     91.19 o 
   4  18   5      655.53      631.76     25.97 o 
   5  18   5     1790.69     1790.36     60.48 o 
   6  18   5      250.12      273.60     24.77 o 
   7  18   5     1147.61     1156.04     40.45 o 
  -3  19   5      268.23      282.20     21.83 o 
  -2  19   5     1413.26     1480.93     56.43 o 
  -1  19   5      318.43      341.57     14.80 o 
   0  19   5     1402.15     1367.47     34.88 o 
   1  19   5      332.37      314.98     14.64 o 
   2  19   5     1375.17     1313.19     49.88 o 
   3  19   5      176.15      170.87     19.73 o 
   0   0   6    38476.53    39268.67   1137.02 o 
   0   1   6     3834.46     3854.32     84.02 o 
   1   1   6     8019.83     8435.25    106.41 o 
  -1   2   6     2199.83     2236.23     53.37 o 
   0   2   6     3964.13     3851.46     54.50 o 
   1   2   6      946.61      948.81     17.72 o 
   2   2   6     2394.84     2269.91     52.46 o 
  -2   3   6      801.67      709.38     27.02 o 
  -1   3   6     1832.54     1682.43    106.40 o 
   0   3   6     1739.27     1673.04     37.91 o 
   1   3   6     1396.01     1365.72     35.10 o 
   2   3   6      525.11      440.26      9.25 o 
   3   3   6     4220.76     4251.62     70.35 o 
  -3   4   6     1436.13     1436.95     42.33 o 
  -2   4   6     4273.11     4334.72     77.36 o 
  -1   4   6      758.97      725.61     19.09 o 
   0   4   6     2462.33     2590.20     46.27 o 
   1   4   6     1839.85     1843.36     54.68 o 
   2   4   6     2912.96     2940.18     61.38 o 
   3   4   6     1296.84     1369.57     32.88 o 
   4   4   6     1930.87     1894.08     46.35 o 
  -4   5   6     2619.70     2577.78     59.51 o 
  -3   5   6     6251.20     6535.20     84.78 o 
  -2   5   6     1465.22     1525.07     36.71 o 
  -1   5   6     6073.61     5933.59    120.29 o 
   0   5   6      697.48      717.37     15.72 o 
   1   5   6     3449.15     3277.79     66.13 o 
   2   5   6      658.56      640.02     17.03 o 
   3   5   6     2330.97     2312.86     74.10 o 
   4   5   6     1289.47     1313.90     40.15 o 
   5   5   6     5933.94     6222.16     85.02 o 
  -5   6   6     3156.96     3234.69     65.22 o 
  -4   6   6     3213.78     3102.87     72.94 o 
  -3   6   6     1660.33     1693.78     42.46 o 
  -2   6   6     4414.39     4581.41     73.68 o 
  -1   6   6      264.76      235.49      8.61 o 
   0   6   6     2204.13     2424.74     46.97 o 
   1   6   6     2681.92     2613.00     47.18 o 
   2   6   6     3165.36     3232.58     64.52 o 
   3   6   6     1063.44     1114.26     32.15 o 
   4   6   6     4050.38     4084.56     86.80 o 
   5   6   6     1038.00     1052.90     27.30 o 
   6   6   6     3747.35     3956.67     70.08 o 
  -6   7   6     1614.66     1623.07     42.06 o 
  -5   7   6     2106.19     2317.30     56.22 o 
  -4   7   6      511.99      537.27     14.65 o 
  -3   7   6     6947.28     7178.75     89.80 o 
  -2   7   6     3358.78     3358.88     78.21 o 
  -1   7   6     2952.81     2977.10     65.04 o 
   0   7   6      605.07      568.89      9.70 o 
   1   7   6     1344.52     1211.64     25.44 o 
   2   7   6      545.01      508.34     14.52 o 
   3   7   6     2286.60     2214.36     53.64 o 
   4   7   6      701.12      731.57     19.07 o 
   5   7   6     3909.11     4007.14     86.64 o 
   6   7   6     1236.84     1340.49     33.71 o 
   7   7   6     1140.03     1215.01     35.42 o 
  -7   8   6     1374.79     1391.22     43.60 o 
  -6   8   6      983.91      961.97     23.99 o 
  -5   8   6      183.84      190.89      9.50 o 
  -4   8   6     3383.20     3268.66     73.46 o 
  -3   8   6      681.22      733.34     17.04 o 
  -2   8   6     5521.59     5710.24    157.17 o 
  -1   8   6     2824.39     2916.61     62.04 o 
   0   8   6     1707.42     1796.14     37.04 o 
   1   8   6      587.29      590.88     12.10 o 
   2   8   6     2758.75     2806.79     61.03 o 
   3   8   6      100.86       99.66     14.60 o 
   4   8   6     2501.26     2500.22     57.95 o 
   5   8   6      332.12      332.25     10.42 o 
   6   8   6     3317.67     3350.15     81.43 o 
   7   8   6     1035.70     1007.52     37.18 o 
   8   8   6     2080.69     2237.22     76.37 o 
  -8   9   6     2418.09     2512.58    101.25 o 
  -7   9   6     4722.46     4704.14    108.27 o 
  -6   9   6      413.26      437.77     15.61 o 
  -5   9   6     1579.24     1661.80     54.87 o 
  -4   9   6      229.40      265.51      9.69 o 
  -3   9   6     1971.44     2142.76     52.25 o 
  -2   9   6     1983.78     2044.37     53.80 o 
  -1   9   6     1383.87     1383.88     31.66 o 
   0   9   6      422.67      409.63      8.23 o 
   1   9   6     1839.54     1863.87     36.88 o 
   2   9   6     1192.67     1199.98     29.29 o 
   3   9   6     2249.86     2338.93     55.39 o 
   4   9   6     2987.49     3049.28    104.47 o 
   5   9   6     1469.49     1523.89     55.94 o 
   6   9   6      597.22      610.12     24.39 o 
   7   9   6     2331.08     2339.13    113.80 o 
   8   9   6      328.05      349.01     15.71 o 
   9   9   6     2970.36     3030.20     89.21 o 
  -9  10   6      128.76      137.12     15.51 o 
  -8  10   6     1568.63     1714.24     83.60 o 
  -7  10   6      712.85      737.59     25.07 o 
  -6  10   6     2363.01     2567.17     86.13 o 
  -5  10   6     1526.71     1498.57     58.22 o 
  -4  10   6     2684.61     2686.06     89.98 o 
  -3  10   6     1370.77     1366.48     52.56 o 
  -2  10   6     2542.80     2535.82     60.27 o 
  -1  10   6      902.85      933.59     23.62 o 
   0  10   6     3280.03     3128.33     66.90 o 
   1  10   6      446.51      448.27      9.88 o 
   2  10   6     3880.20     3964.14     77.61 o 
   3  10   6     1353.28     1373.23     63.45 o 
   4  10   6     3207.68     3259.75     93.38 o 
   5  10   6     1804.86     1759.17     65.68 o 
   6  10   6     3916.02     4217.43     99.52 o 
   7  10   6       78.72       87.70     14.23 o 
   8  10   6      899.11      970.67     32.27 o 
   9  10   6       44.17       50.23     14.87 o 
  10  10   6       62.62      108.30     15.48 o 
 -10  11   6      588.70      579.31     27.91 o 
  -9  11   6      734.09      827.26     34.47 o 
  -8  11   6     1233.95     1327.70     70.90 o 
  -7  11   6     2365.61     2294.72     80.33 o 
  -6  11   6      414.15      430.43     16.99 o 
  -5  11   6     3476.18     3752.25    100.63 o 
  -4  11   6     1698.76     1654.82     84.50 o 
  -3  11   6     2020.10     1997.19     78.06 o 
  -2  11   6      102.07       96.92     14.92 o 
  -1  11   6     2924.24     2788.43    159.39 o 
   0  11   6      953.50      947.72     25.61 o 
   1  11   6     4731.54     4909.75    146.80 o 
   2  11   6     2931.83     2967.84     90.20 o 
   3  11   6     4603.04     4886.51    118.53 o 
   4  11   6      443.63      467.83     20.29 o 
   5  11   6      434.94      465.83     17.36 o 
   6  11   6      244.84      217.08     28.20 o 
   7  11   6     1025.87     1028.75     29.55 o 
   8  11   6      832.79      869.08     27.32 o 
   9  11   6     1164.41     1155.96     85.38 o 
  10  11   6      441.52      449.56     18.35 o 
  11  11   6      763.45      874.98     47.16 o 
 -11  12   6      399.87      413.83     19.51 o 
 -10  12   6     1029.86     1120.19     40.27 o 
  -9  12   6      132.34      146.88     17.30 o 
  -8  12   6     1492.70     1532.85     72.55 o 
  -7  12   6      274.62      289.96     17.41 o 
  -6  12   6     2735.48     2644.11     89.06 o 
  -5  12   6      927.55     1038.82     35.99 o 
  -4  12   6     3221.24     3355.76    112.19 o 
  -3  12   6     1260.88     1347.48     94.79 o 
  -2  12   6     1182.68     1235.58     42.63 o 
  -1  12   6      693.49      673.81     56.11 o 
   0  12   6      681.74      710.13     18.24 o 
   1  12   6      279.47      252.10     15.51 o 
   2  12   6     1159.24     1198.49     50.60 o 
   3  12   6     1135.37     1094.13     38.63 o 
   4  12   6     2877.04     2954.51    147.42 o 
   5  12   6     1222.40     1208.14     41.48 o 
   6  12   6     1179.71     1141.37     41.27 o 
   7  12   6     1135.58     1140.42     38.41 o 
   8  12   6     2033.04     2141.19    144.38 o 
   9  12   6      390.32      387.48     20.74 o 
  10  12   6     2666.35     2722.55    112.30 o 
  11  12   6      110.50      131.04     38.79 o 
  12  12   6     1375.56     1390.53     50.65 o 
 -12  13   6      212.34      215.28     20.14 o 
 -11  13   6     1974.56     1999.81    117.94 o 
 -10  13   6      928.61      991.09     36.27 o 
  -9  13   6     2087.44     2112.26    167.22 o 
  -8  13   6      956.56      987.76     43.88 o 
  -7  13   6     1203.43     1235.57    131.35 o 
  -6  13   6      642.77      688.84     22.03 o 
  -5  13   6      254.26      300.54     39.09 o 
  -4  13   6      220.25      254.91     39.39 o 
  -3  13   6      133.58      168.14     15.50 o 
  -2  13   6       60.23       83.58     21.19 o 
  -1  13   6     1574.58     1543.43     38.44 o 
   0  13   6      781.98      789.26     20.25 o 
   1  13   6     2850.88     2885.02     71.31 o 
   2  13   6     1255.30     1180.47     52.99 o 
   3  13   6     6351.12     6456.29    119.05 o 
   4  13   6      266.89      276.44     20.89 o 
   5  13   6     1183.64     1237.75     68.51 o 
   6  13   6       69.62       92.92     25.51 o 
   7  13   6     1105.30     1191.30     41.57 o 
   8  13   6     1064.28     1023.14     37.62 o 
   9  13   6     2488.96     2591.01     79.28 o 
  10  13   6     1381.27     1387.40     51.72 o 
  11  13   6     1317.03     1330.07     47.77 o 
  12  13   6      830.12      854.32     29.23 o 
  13  13   6      569.59      588.81     23.46 o 
 -12  14   6      973.28      972.18     59.70 o 
 -11  14   6      333.58      307.13     21.30 o 
 -10  14   6     1547.95     1499.78     59.71 o 
  -9  14   6      997.76     1002.95     37.15 o 
  -8  14   6     2049.87     2276.37    116.01 o 
  -7  14   6     1238.20     1265.58     48.74 o 
  -6  14   6     1219.82     1256.28     43.30 o 
  -5  14   6       29.42       22.49     18.80 o 
  -4  14   6      680.03      741.99     27.32 o 
  -3  14   6      110.28      129.09     16.75 o 
  -2  14   6     2040.68     2153.60    125.42 o 
  -1  14   6      817.90      811.89     25.94 o 
   0  14   6      819.96      841.55     21.96 o 
   1  14   6      203.07      212.10     11.56 o 
   2  14   6      781.43      790.23     30.09 o 
   3  14   6     1879.02     1920.27     80.92 o 
   4  14   6     3018.92     2996.02    153.99 o 
   5  14   6      477.36      485.48     19.15 o 
   6  14   6      752.62      773.14     29.34 o 
   7  14   6      337.79      386.67     18.46 o 
   8  14   6     1036.23     1033.45     40.94 o 
   9  14   6      684.05      662.26     24.06 o 
  10  14   6     1542.01     1509.87     55.50 o 
  11  14   6      261.24      252.81     20.14 o 
 -10  15   6      251.06      257.94     53.72 o 
  -9  15   6     1159.02     1244.04     53.88 o 
  -8  15   6       60.90       84.14     19.51 o 
  -7  15   6     2629.21     2697.82    132.31 o 
  -6  15   6      755.76      795.88     35.67 o 
  -5  15   6      831.15      850.00     30.30 o 
  -4  15   6      565.90      614.53     20.89 o 
  -3  15   6     1516.90     1563.75     54.64 o 
  -2  15   6     1377.92     1468.07     91.20 o 
  -1  15   6     2048.79     2083.76     50.24 o 
   0  15   6      526.35      516.21     14.49 o 
   1  15   6      825.13      856.56     19.17 o 
   2  15   6       90.84      128.32     16.25 o 
   3  15   6      816.10      864.06     28.64 o 
   4  15   6      523.14      532.27     21.58 o 
   5  15   6      665.14      693.39     23.32 o 
   6  15   6      347.07      354.01     18.78 o 
   7  15   6     1783.99     1808.46     61.16 o 
   8  15   6      371.28      384.80     19.73 o 
   9  15   6     1006.63     1157.87     36.83 o 
  10  15   6      355.62      378.71     21.09 o 
  -9  16   6      676.92      717.92     24.98 o 
  -8  16   6     1103.81     1122.45     63.73 o 
  -7  16   6      881.08      867.23     31.14 o 
  -6  16   6      997.21     1061.08     39.95 o 
  -5  16   6      506.28      573.86     33.13 o 
  -4  16   6     1298.84     1521.91     51.29 o 
  -3  16   6      848.56      847.18     27.17 o 
  -2  16   6     2768.50     2981.23     88.59 o 
  -1  16   6      377.90      412.29     14.04 o 
   0  16   6     1286.12     1341.92     52.97 o 
   1  16   6      275.62      250.30     20.48 o 
   2  16   6      914.87      894.51     34.29 o 
   3  16   6      422.08      449.63     40.29 o 
   4  16   6      891.17      879.97     37.57 o 
   5  16   6      152.92      192.60     38.20 o 
   6  16   6     1230.29     1282.29     40.51 o 
   7  16   6      335.02      339.12     31.78 o 
   8  16   6     1615.15     1618.14     77.92 o 
   9  16   6      378.75      319.88     21.51 o 
  -7  17   6     1369.18     1475.03     58.81 o 
  -6  17   6      280.95      258.71     21.51 o 
  -5  17   6     1338.98     1478.60    123.44 o 
  -4  17   6      276.79      290.98     20.86 o 
  -3  17   6     1818.15     1916.37     62.92 o 
  -2  17   6      719.20      757.54     45.07 o 
  -1  17   6     1217.99     1283.93     38.22 o 
   0  17   6      625.40      589.10     16.50 o 
   1  17   6     1374.45     1390.42     37.75 o 
   2  17   6      229.95      267.64     19.10 o 
   3  17   6      383.56      392.44     20.04 o 
   4  17   6      394.28      404.41     20.26 o 
   5  17   6      584.79      592.33     32.98 o 
   6  17   6      570.77      578.58     22.77 o 
   7  17   6      990.36     1026.16     38.97 o 
  -4  18   6      556.62      562.58     32.83 o 
  -3  18   6      547.98      583.10     27.16 o 
  -2  18   6      997.22     1037.05     38.72 o 
  -1  18   6      295.95      319.17     14.69 o 
   0  18   6     1470.21     1535.90     48.11 o 
   1  18   6      716.46      718.27     17.64 o 
   2  18   6     1480.93     1486.41     50.34 o 
   3  18   6      143.47      138.74     26.41 o 
   0   0   7    13969.58    13756.49    175.07 o 
   0   1   7     4636.60     4746.87     59.04 o 
   1   1   7     1332.25     1387.06     23.97 o 
  -1   2   7      850.28      882.67     24.17 o 
   0   2   7     1167.43     1093.79     21.37 o 
   1   2   7     3159.81     3119.72     54.54 o 
   2   2   7      446.39      423.34     12.67 o 
  -2   3   7     1903.18     1926.72     49.43 o 
  -1   3   7      255.22      240.46      9.36 o 
   0   3   7     1470.14     1423.31     48.14 o 
   1   3   7      415.86      405.06      8.84 o 
   2   3   7      309.77      280.67     15.72 o 
   3   3   7     1902.12     1883.84     46.27 o 
  -3   4   7     1943.47     1905.08     49.29 o 
  -2   4   7     1473.30     1441.26     34.88 o 
  -1   4   7     2094.78     2108.56     52.06 o 
   0   4   7      670.37      636.25     13.06 o 
   1   4   7     4331.83     4265.93     73.88 o 
   2   4   7      307.91      323.89     10.03 o 
   3   4   7     1258.71     1343.58     32.76 o 
   4   4   7      257.59      247.58     10.00 o 
  -4   5   7     3123.14     3089.95     79.96 o 
  -3   5   7      721.13      727.25     22.42 o 
  -2   5   7      669.55      766.97     19.04 o 
  -1   5   7     1237.14     1127.63     29.73 o 
   0   5   7      342.68      337.39      8.32 o 
   1   5   7     2128.61     2042.46     40.95 o 
   2   5   7     2168.55     2188.18     54.48 o 
   3   5   7     1086.58      997.23     27.56 o 
   4   5   7     2097.06     2038.46     52.40 o 
   5   5   7     1060.72     1046.45     27.02 o 
  -5   6   7     2879.43     2769.41     63.97 o 
  -4   6   7     1068.17     1106.07     27.97 o 
  -3   6   7     2115.33     2165.11     49.85 o 
  -2   6   7     1890.91     1875.86     47.25 o 
  -1   6   7     1597.27     1514.57     41.25 o 
   0   6   7      281.10      324.92      8.34 o 
   1   6   7     2060.04     2033.47     43.12 o 
   2   6   7      298.60      283.81     10.46 o 
   3   6   7      663.86      637.29     14.98 o 
   4   6   7     1969.35     1932.80     46.80 o 
   5   6   7     3370.64     3411.07     68.31 o 
   6   6   7     1709.92     1679.22     78.24 o 
  -6   7   7     1826.29     1819.33     68.44 o 
  -5   7   7      632.58      660.87     30.34 o 
  -4   7   7     1029.86     1020.04     47.17 o 
  -3   7   7     1511.61     1447.19     34.44 o 
  -2   7   7     2908.85     2765.44     66.67 o 
  -1   7   7      810.34      782.37     19.33 o 
   0   7   7     1470.64     1410.27     25.96 o 
   1   7   7      811.61      782.12     16.51 o 
   2   7   7     1784.24     1913.12     64.70 o 
   3   7   7      282.36      258.12     14.47 o 
   4   7   7      314.98      367.07     19.69 o 
   5   7   7      826.11      857.12     30.74 o 
   6   7   7     1547.32     1562.49     62.17 o 
   7   7   7      135.36      157.68     24.77 o 
  -7   8   7     2633.76     2486.39     86.61 o 
  -6   8   7      185.01      167.54     18.50 o 
  -5   8   7      638.16      596.18     19.43 o 
  -4   8   7     1356.06     1365.35     49.24 o 
  -3   8   7     2258.24     2273.20     73.05 o 
  -2   8   7     1385.63     1428.04     49.87 o 
  -1   8   7     2607.28     2587.59     89.34 o 
   0   8   7       27.06       33.41      8.16 o 
   1   8   7       54.24      100.04     14.68 o 
   2   8   7      541.53      572.27     33.73 o 
   3   8   7      280.73      277.18     20.00 o 
   4   8   7      986.89     1060.93     44.48 o 
   5   8   7     1869.46     1851.74     74.06 o 
   6   8   7      917.67      871.52     37.91 o 
   7   8   7     1182.01     1158.51     42.37 o 
   8   8   7     1030.92     1062.00     65.23 o 
  -8   9   7     1990.71     2069.82    164.24 o 
  -7   9   7      797.01      851.82     26.98 o 
  -6   9   7      681.27      675.19     24.33 o 
  -5   9   7      279.53      281.91     17.61 o 
  -4   9   7      273.95      290.34     16.13 o 
  -3   9   7      434.88      418.51     16.88 o 
  -2   9   7     2076.75     2079.19    134.39 o 
  -1   9   7     1085.29     1003.39     66.27 o 
   0   9   7     2435.59     2353.73     57.53 o 
   1   9   7     1122.58     1067.68     38.66 o 
   2   9   7     2355.64     2379.04     80.35 o 
   3   9   7      165.05      209.79     71.77 o 
   4   9   7     1629.13     1534.18     56.48 o 
   5   9   7      605.50      586.59     18.66 o 
   6   9   7      658.08      675.88     27.11 o 
   7   9   7     1182.03     1142.51     40.31 o 
   8   9   7      492.53      503.54     20.15 o 
   9   9   7      341.11      340.00     18.25 o 
  -9  10   7      954.40      997.34     35.55 o 
  -8  10   7      959.49      974.38     91.04 o 
  -7  10   7     1415.20     1451.57     48.54 o 
  -6  10   7      778.91      809.77     27.87 o 
  -5  10   7     1086.73     1044.69     44.63 o 
  -4  10   7      957.60      978.53     38.64 o 
  -3  10   7     1622.86     1735.36     52.20 o 
  -2  10   7      540.90      571.29     21.90 o 
  -1  10   7     1172.37     1148.97     40.08 o 
   0  10   7      870.32      851.64     22.54 o 
   1  10   7      896.93      861.00     47.31 o 
   2  10   7     2104.39     2120.08    119.01 o 
   3  10   7     2897.64     2848.27     90.92 o 
   4  10   7      552.13      562.79     23.38 o 
   5  10   7     1972.13     1943.72     80.18 o 
   6  10   7      263.02      259.99     17.30 o 
   7  10   7      457.00      495.87     38.05 o 
   8  10   7      155.24      141.12     17.09 o 
   9  10   7      150.11      151.57     17.51 o 
  10  10   7       22.38       48.78     17.50 o 
 -10  11   7       81.83       92.23     18.04 o 
  -9  11   7       60.81       69.28     18.04 o 
  -8  11   7      734.96      780.30     27.11 o 
  -7  11   7     1619.28     1659.01     77.48 o 
  -6  11   7     1395.13     1522.46     50.41 o 
  -5  11   7      998.92     1020.66     36.36 o 
  -4  11   7     2656.14     2742.41     87.44 o 
  -3  11   7      219.40      231.14     23.43 o 
  -2  11   7      784.58      817.40     26.98 o 
  -1  11   7     1018.06     1056.71     26.04 o 
   0  11   7     1383.94     1374.04     34.01 o 
   1  11   7      519.90      498.39     13.58 o 
   2  11   7     1854.03     1868.57     62.78 o 
   3  11   7      872.54      953.45     36.64 o 
   4  11   7     1362.64     1370.78     56.58 o 
   5  11   7      612.20      627.70     20.36 o 
   6  11   7      882.42      907.68     27.32 o 
   7  11   7      769.48      756.85     32.83 o 
   8  11   7      357.30      350.56     19.20 o 
   9  11   7      603.42      641.38     22.20 o 
  10  11   7      476.56      492.46     35.81 o 
  11  11   7      164.16      171.78     21.93 o 
 -11  12   7      724.46      703.65     39.85 o 
 -10  12   7      786.35      765.19     23.74 o 
  -9  12   7     1114.72     1119.19     41.67 o 
  -8  12   7      182.62      182.79     19.19 o 
  -7  12   7      831.67      834.30     65.67 o 
  -6  12   7      166.26      198.37     18.34 o 
  -5  12   7     1070.64     1157.25     41.24 o 
  -4  12   7      724.62      769.41     28.09 o 
  -3  12   7      732.58      716.09     29.98 o 
  -2  12   7      419.56      392.11     18.36 o 
  -1  12   7      507.20      501.55     14.02 o 
   0  12   7      561.32      580.34     13.33 o 
   1  12   7     1293.47     1295.63     33.89 o 
   2  12   7     1063.53     1037.74     52.09 o 
   3  12   7     2912.47     3033.83     90.96 o 
   4  12   7     1098.55     1080.99     37.66 o 
   5  12   7      696.63      716.89     24.10 o 
   6  12   7       81.54       67.05     17.20 o 
   7  12   7     1235.34     1192.13     44.62 o 
   8  12   7      336.13      314.85     19.83 o 
   9  12   7     1239.83     1248.60     44.09 o 
  10  12   7      476.55      448.90     21.61 o 
  11  12   7      718.15      780.02     54.77 o 
  12  12   7      521.61      553.02     24.09 o 
 -11  13   7      121.66       70.76     21.31 o 
 -10  13   7     1331.26     1342.59     49.87 o 
  -9  13   7      464.93      471.38     31.19 o 
  -8  13   7     2159.69     2218.44    130.05 o 
  -7  13   7     1085.86     1112.22     38.63 o 
  -6  13   7      644.61      629.85     21.30 o 
  -5  13   7      342.56      359.30     19.30 o 
  -4  13   7      137.26      145.07     18.03 o 
  -3  13   7      175.07      177.98     17.93 o 
  -2  13   7      554.50      547.89     34.02 o 
  -1  13   7      269.88      294.02     12.79 o 
   0  13   7      598.58      605.88     23.78 o 
   1  13   7       40.63       21.44     16.14 o 
   2  13   7      734.38      737.86     29.25 o 
   3  13   7     2111.95     2176.11     73.93 o 
   4  13   7     1182.13     1188.58     43.29 o 
   5  13   7      536.57      526.60     19.83 o 
   6  13   7      345.37      372.21     20.29 o 
   7  13   7       75.88       97.84     18.34 o 
   8  13   7     1744.69     1743.30     59.42 o 
   9  13   7     1173.86     1222.29     43.30 o 
  10  13   7     1948.85     2120.18    127.20 o 
  11  13   7      749.72      773.66     24.47 o 
 -10  14   7     1368.65     1341.50     48.33 o 
  -9  14   7      422.35      446.56     45.66 o 
  -8  14   7      518.98      551.37     23.84 o 
  -7  14   7      672.78      658.54     63.87 o 
  -6  14   7      128.57      131.58     20.44 o 
  -5  14   7      225.71      252.92     19.62 o 
  -4  14   7       39.88       14.75     18.67 o 
  -3  14   7      798.17      817.55     28.20 o 
  -2  14   7      319.45      341.77     19.51 o 
  -1  14   7     1086.67     1006.68     28.08 o 
   0  14   7      432.60      414.17     13.65 o 
   1  14   7      315.93      291.24     13.12 o 
   2  14   7      278.80      262.32     18.89 o 
   3  14   7     2244.33     2414.86    169.47 o 
   4  14   7      668.10      662.82     24.85 o 
   5  14   7      700.90      780.64     48.05 o 
   6  14   7      377.39      437.23     20.02 o 
   7  14   7      517.86      485.62     20.99 o 
   8  14   7      623.78      604.11     23.73 o 
   9  14   7      724.69      688.67     25.74 o 
  10  14   7      514.25      517.70     40.29 o 
  -8  15   7     1561.26     1560.10     54.33 o 
  -7  15   7      614.56      615.25     40.59 o 
  -6  15   7     1127.83     1137.52     35.14 o 
  -5  15   7      111.11      112.98     20.03 o 
  -4  15   7      291.77      340.44     20.55 o 
  -3  15   7      908.37      954.03     29.55 o 
  -2  15   7     1291.44     1371.55     80.01 o 
  -1  15   7      772.89      809.93     19.54 o 
   0  15   7      778.63      821.78     20.94 o 
   1  15   7      242.77      265.26     13.61 o 
   2  15   7      711.31      686.32     69.39 o 
   3  15   7      520.02      487.04     21.09 o 
   4  15   7      789.09      833.30     28.62 o 
   5  15   7      134.52      174.42     18.99 o 
   6  15   7      147.07      197.61     19.20 o 
   7  15   7      300.46      305.70     26.26 o 
   8  15   7      854.68      822.45     45.52 o 
  -6  16   7      829.87      833.75     31.04 o 
  -5  16   7      832.39      866.25     37.61 o 
  -4  16   7      559.54      599.97     26.56 o 
  -3  16   7     2049.63     2056.43     75.67 o 
  -2  16   7      814.12      843.18     33.65 o 
  -1  16   7     1143.80     1131.87     31.50 o 
   0  16   7      400.02      382.15     15.10 o 
   1  16   7      266.62      258.73     14.21 o 
   2  16   7       95.77      106.97     19.19 o 
   3  16   7      210.36      216.20     20.15 o 
   4  16   7       53.79       42.08     27.45 o 
   5  16   7      425.37      464.85     21.73 o 
   6  16   7      555.54      544.83     22.47 o 
  -3  17   7      496.23      497.47     23.84 o 
  -2  17   7      726.68      706.12     25.00 o 
  -1  17   7      266.94      271.96     16.54 o 
   0  17   7      929.88      953.37     22.03 o 
   1  17   7      684.14      705.12     18.56 o 
   2  17   7      969.90      946.77     34.19 o 
   3  17   7      314.01      348.76     42.38 o 
   0   0   8    26125.29    25345.42    748.77 o 
   0   1   8     4434.63     4501.09     60.96 o 
   1   1   8     1331.24     1350.82     24.45 o 
  -1   2   8      274.92      265.90     22.01 o 
   0   2   8     1614.93     1644.67     57.36 o 
   1   2   8      944.67      954.41     23.59 o 
   2   2   8      732.77      685.20     16.76 o 
  -2   3   8     2180.62     2116.54     60.44 o 
  -1   3   8      681.98      648.93     15.35 o 
   0   3   8      466.53      439.35      8.99 o 
   1   3   8     1051.79     1066.12     22.81 o 
   2   3   8      154.38      129.75     10.22 o 
   3   3   8     2546.29     2537.52     62.36 o 
  -3   4   8     1773.68     1680.12     56.68 o 
  -2   4   8     3058.81     3082.58     98.14 o 
  -1   4   8      563.12      536.29     12.45 o 
   0   4   8       44.04      220.84     67.02 o 
   1   4   8     1189.17     1153.63     23.25 o 
   2   4   8      334.28      325.14     15.67 o 
   3   4   8     1178.88     1201.64     42.07 o 
   4   4   8     1651.36     1674.56     61.93 o 
  -4   5   8     1341.02     1341.21     47.17 o 
  -3   5   8     1387.82     1474.42     50.61 o 
  -2   5   8     1131.72     1122.38     43.36 o 
  -1   5   8     2864.37     2681.76     89.41 o 
   0   5   8      354.43      340.08     11.37 o 
   1   5   8     2992.71     3064.16     92.61 o 
   2   5   8      966.51      959.61     35.36 o 
   3   5   8      700.38      695.16     20.63 o 
   4   5   8     1003.63      971.94     33.54 o 
   5   5   8     1470.93     1545.03     55.52 o 
  -5   6   8     1685.46     1704.08     60.76 o 
  -4   6   8     1252.30     1275.67     51.80 o 
  -3   6   8      874.57      803.12     84.78 o 
  -2   6   8     1652.23     1647.78    158.41 o 
  -1   6   8      896.72      869.94     35.50 o 
   0   6   8      748.12      796.27     23.31 o 
   1   6   8     2543.25     2448.68     84.66 o 
   2   6   8     1634.63     1690.01     57.72 o 
   3   6   8      342.81      324.50     16.56 o 
   4   6   8     1817.68     1861.56    124.22 o 
   5   6   8     1228.36     1185.08     45.83 o 
   6   6   8     1743.00     1740.96     61.89 o 
  -6   7   8     1338.45     1267.45     50.31 o 
  -5   7   8     1221.57     1225.14     41.65 o 
  -4   7   8      658.58      579.65     25.85 o 
  -3   7   8     1755.36     1875.81    155.12 o 
  -2   7   8     1583.70     1511.63    114.36 o 
  -1   7   8     1795.25     1734.70     64.29 o 
   0   7   8      679.22      637.16     17.87 o 
   1   7   8     1076.38     1048.40     34.83 o 
   2   7   8      860.81      903.27     26.53 o 
   3   7   8      240.46      262.24     16.25 o 
   4   7   8      289.29      271.09     34.92 o 
   5   7   8     1192.19     1260.51     41.85 o 
   6   7   8     1038.64     1107.74     38.01 o 
   7   7   8      628.02      630.28     37.31 o 
  -7   8   8     1040.46     1117.83     33.89 o 
  -6   8   8      368.53      406.41     18.25 o 
  -5   8   8      517.01      471.90     18.78 o 
  -4   8   8     2003.93     1778.86    110.04 o 
  -3   8   8     1024.35     1048.74     43.88 o 
  -2   8   8     1536.95     1523.33     55.01 o 
  -1   8   8     1331.22     1373.65     44.01 o 
   0   8   8      358.36      426.93     17.96 o 
   1   8   8      123.33      125.65     16.14 o 
   2   8   8     1266.94     1249.80     48.08 o 
   3   8   8       93.00       75.73     29.69 o 
   4   8   8     1286.57     1298.46     72.55 o 
   5   8   8     1035.70     1115.31     61.49 o 
   6   8   8     2161.42     2097.25    112.88 o 
   7   8   8     1026.71      996.22     32.76 o 
   8   8   8      991.57     1051.13     37.36 o 
  -8   9   8     1405.95     1483.26    174.50 o 
  -7   9   8     1983.51     2094.39     67.49 o 
  -6   9   8      229.82      256.13     18.33 o 
  -5   9   8      800.41      809.47     30.33 o 
  -4   9   8      331.20      329.75     18.25 o 
  -3   9   8      775.07      778.11     30.57 o 
  -2   9   8     1139.37     1096.76     61.05 o 
  -1   9   8      480.60      493.35     14.03 o 
   0   9   8      649.87      614.64     18.22 o 
   1   9   8      833.04      798.56     20.21 o 
   2   9   8     1524.86     1439.51     55.83 o 
   3   9   8     1523.82     1442.04     50.88 o 
   4   9   8     1872.57     1865.66     84.51 o 
   5   9   8      875.89      973.37     35.07 o 
   6   9   8      480.96      433.98     20.67 o 
   7   9   8      615.71      602.34     23.11 o 
   8   9   8      231.81      205.69     18.57 o 
   9   9   8     1041.77     1028.41     64.48 o 
  -9  10   8      242.25      254.75     38.20 o 
  -8  10   8      554.36      596.17     53.87 o 
  -7  10   8      704.94      691.85     59.10 o 
  -6  10   8      526.15      544.31     20.58 o 
  -5  10   8     1016.07      942.72     37.36 o 
  -4  10   8     1454.59     1505.09     44.83 o 
  -3  10   8     1358.10     1374.63     52.01 o 
  -2  10   8     1931.66     1881.77    126.61 o 
  -1  10   8     1063.82     1002.88     26.87 o 
   0  10   8     1808.34     1794.64     65.17 o 
   1  10   8      430.87      427.07     13.17 o 
   2  10   8     1356.75     1430.57     46.51 o 
   3  10   8     1064.87     1008.84     35.13 o 
   4  10   8      661.10      670.07     22.66 o 
   5  10   8      929.05      938.04     40.45 o 
   6  10   8     1090.56     1146.97     58.51 o 
   7  10   8      178.59      181.13     26.71 o 
   8  10   8      595.79      591.46     21.71 o 
   9  10   8      229.57      236.28     19.50 o 
  10  10   8      130.30      104.42     19.72 o 
 -10  11   8      230.12      223.26     41.93 o 
  -9  11   8      402.54      459.03     21.30 o 
  -8  11   8      808.96      798.21     29.23 o 
  -7  11   8     1656.05     1663.10    109.87 o 
  -6  11   8      700.77      644.59     28.65 o 
  -5  11   8     1575.37     1624.42     86.43 o 
  -4  11   8     1305.03     1358.16     90.46 o 
  -3  11   8      854.22      806.76     33.22 o 
  -2  11   8      279.80      259.07     19.85 o 
  -1  11   8      897.34      864.44     25.51 o 
   0  11   8      712.33      679.08     17.45 o 
   1  11   8      942.59      927.04     23.10 o 
   2  11   8     1442.69     1343.34     46.25 o 
   3  11   8     2360.57     2434.36     99.75 o 
   4  11   8      891.30      994.48     33.13 o 
   5  11   8      774.94      778.07     24.23 o 
   6  11   8      442.45      459.63     20.26 o 
   7  11   8      704.62      734.72     27.41 o 
   8  11   8      499.74      500.26     39.84 o 
   9  11   8      543.72      576.78     21.82 o 
  10  11   8      330.79      345.32     21.71 o 
  11  11   8      256.98      258.05     21.83 o 
 -10  12   8      556.28      545.62     23.52 o 
  -9  12   8      311.59      350.24     21.72 o 
  -8  12   8      733.35      738.49     26.03 o 
  -7  12   8      622.36      646.95     22.88 o 
  -6  12   8     1082.39     1088.64     46.57 o 
  -5  12   8      566.13      553.52     21.61 o 
  -4  12   8      769.04      767.38     52.68 o 
  -3  12   8      410.30      410.09     42.08 o 
  -2  12   8      483.86      456.63     20.26 o 
  -1  12   8      703.69      663.24     22.40 o 
   0  12   8      800.21      813.34     17.90 o 
   1  12   8      724.41      720.96     22.45 o 
   2  12   8     1208.75     1262.30     43.69 o 
   3  12   8     1584.17     1496.70     58.65 o 
   4  12   8     1385.43     1401.93     50.25 o 
   5  12   8      548.52      537.30     21.84 o 
   6  12   8      172.12      167.40     19.55 o 
   7  12   8      524.47      511.46     21.20 o 
   8  12   8      581.00      548.81     23.53 o 
   9  12   8      589.85      583.96     42.23 o 
  10  12   8     1177.81     1138.44     72.69 o 
  -9  13   8      765.30      713.27     26.27 o 
  -8  13   8      965.56     1086.39     39.18 o 
  -7  13   8      652.39      750.71     27.46 o 
  -6  13   8      538.11      515.71     22.57 o 
  -5  13   8      214.99      249.59     20.24 o 
  -4  13   8      178.68      184.67     19.59 o 
  -3  13   8      226.57      210.52     19.72 o 
  -2  13   8      274.74      263.95     31.63 o 
  -1  13   8     1035.84     1094.65     32.74 o 
   0  13   8      466.51      458.72     14.46 o 
   1  13   8      753.11      772.95     25.98 o 
   2  13   8      575.83      536.29     21.95 o 
   3  13   8     1745.93     1753.28     61.36 o 
   4  13   8      517.11      526.93     31.93 o 
   5  13   8      507.33      508.24     26.71 o 
   6  13   8      148.04      135.42     19.83 o 
   7  13   8      840.05      886.76     37.57 o 
   8  13   8     1052.63     1040.73     40.15 o 
   9  13   8     1498.00     1627.33     59.41 o 
  -7  14   8      787.97      853.01     44.02 o 
  -6  14   8      781.93      837.08     29.14 o 
  -5  14   8       61.49       88.42     20.24 o 
  -4  14   8      365.44      369.38     37.01 o 
  -3  14   8      225.17      240.58     20.67 o 
  -2  14   8      368.71      353.06     21.20 o 
  -1  14   8      472.14      471.73     15.28 o 
   0  14   8      214.29      234.74     14.06 o 
   1  14   8      135.37      141.07     13.72 o 
   2  14   8      639.05      645.02     32.68 o 
   3  14   8     1620.35     1689.41     56.25 o 
   4  14   8     1662.57     1801.74     64.81 o 
   5  14   8      632.00      704.76     23.30 o 
   6  14   8      521.02      554.68     22.47 o 
   7  14   8      412.50      419.35     32.98 o 
  -5  15   8      265.17      255.89     22.24 o 
  -4  15   8      363.71      360.82     22.89 o 
  -3  15   8      741.96      733.21     27.02 o 
  -2  15   8     1011.77     1065.36     33.45 o 
  -1  15   8     1300.26     1361.11     34.64 o 
   0  15   8      573.02      596.42     16.70 o 
   1  15   8      707.03      754.42     19.30 o 
   2  15   8      388.48      423.45     26.41 o 
   3  15   8      433.64      454.39     23.28 o 
   4  15   8      315.47      327.53     21.72 o 
   5  15   8      188.66      212.04     20.99 o 
   0   0   9    10547.06     9856.94    338.74 o 
   0   1   9     2508.47     2465.03     55.10 o 
   1   1   9     1143.92     1035.50     43.79 o 
  -1   2   9      335.47      314.57     16.46 o 
   0   2   9     1751.63     1640.65     40.42 o 
   1   2   9     2207.63     2146.80     75.07 o 
   2   2   9      718.15      643.00     22.15 o 
  -2   3   9     1909.31     1936.37     63.84 o 
  -1   3   9      989.53      911.73     31.97 o 
   0   3   9     1541.20     1474.49     39.35 o 
   1   3   9     1961.44     1686.81     70.80 o 
   2   3   9      195.74      206.22     15.93 o 
   3   3   9      968.18      891.85     26.59 o 
  -3   4   9      848.05      836.92     31.75 o 
  -2   4   9     1449.63     1349.25     71.36 o 
  -1   4   9      986.44      918.97     29.34 o 
   0   4   9      651.90      612.93     16.39 o 
   1   4   9     2985.18     2926.24     65.75 o 
   2   4   9      677.24      634.52     21.87 o 
   3   4   9      989.06      960.76     39.72 o 
   4   4   9     1212.75     1112.08     44.42 o 
  -4   5   9     1459.70     1337.62     46.84 o 
  -3   5   9     1042.17      947.07     57.76 o 
  -2   5   9      852.57      911.57     46.71 o 
  -1   5   9     1522.01     1477.25     34.10 o 
   0   5   9      359.57      345.54     13.74 o 
   1   5   9     2087.87     1965.89     58.23 o 
   2   5   9     1009.15      933.36     31.15 o 
   3   5   9      800.74      783.67     27.31 o 
   4   5   9     1480.03     1547.21     49.06 o 
   5   5   9     2043.95     1978.95     69.99 o 
  -5   6   9     1744.72     1687.94     63.37 o 
  -4   6   9     1445.86     1492.96     48.06 o 
  -3   6   9     1393.27     1228.11     51.35 o 
  -2   6   9     1507.80     1438.68     51.59 o 
  -1   6   9      993.42      986.82     25.46 o 
   0   6   9      459.19      445.48     12.53 o 
   1   6   9     1588.34     1560.40     40.35 o 
   2   6   9     1318.22     1307.73     44.33 o 
   3   6   9      783.88      766.67     21.52 o 
   4   6   9     1911.83     1845.89     65.24 o 
   5   6   9     1755.73     1750.02     67.68 o 
   6   6   9     1425.35     1472.77     52.99 o 
  -6   7   9      857.92      874.32     29.83 o 
  -5   7   9      843.58      795.32     49.70 o 
  -4   7   9      879.24      895.44     30.17 o 
  -3   7   9     2099.13     1969.67     75.85 o 
  -2   7   9     1998.40     1908.39     68.40 o 
  -1   7   9     1729.78     1692.12     44.53 o 
   0   7   9      656.23      590.45     14.59 o 
   1   7   9      512.20      450.61     13.32 o 
   2   7   9     1111.58     1089.54     40.59 o 
   3   7   9      389.96      427.09     18.03 o 
   4   7   9      624.61      622.79     20.25 o 
   5   7   9     1028.67     1095.49     35.87 o 
   6   7   9      701.48      749.97     25.40 o 
   7   7   9      587.03      588.25     22.29 o 
  -7   8   9     1133.78     1106.14     40.02 o 
  -6   8   9      402.24      370.18     19.73 o 
  -5   8   9      619.48      610.99     24.95 o 
  -4   8   9      754.08      719.05     28.17 o 
  -3   8   9     1390.39     1318.90     60.46 o 
  -2   8   9     1832.91     1857.43     53.65 o 
  -1   8   9     1524.38     1498.58     36.79 o 
   0   8   9      492.21      485.02     13.38 o 
   1   8   9       42.11       63.34     13.63 o 
   2   8   9      719.11      760.16     40.44 o 
   3   8   9      123.26      106.89     19.70 o 
   4   8   9      734.48      706.03     23.22 o 
   5   8   9     1171.56     1115.91     36.59 o 
   6   8   9     1163.48     1052.49     39.95 o 
   7   8   9     1115.94     1167.71     36.71 o 
   8   8   9     1210.52     1148.89     42.69 o 
  -8   9   9     1272.03     1271.11     50.15 o 
  -7   9   9     1963.76     1946.48     73.45 o 
  -6   9   9      435.56      456.85     20.46 o 
  -5   9   9      329.06      332.51     19.29 o 
  -4   9   9      221.60      190.24     18.65 o 
  -3   9   9      543.95      541.76     20.25 o 
  -2   9   9      976.55     1045.40     41.69 o 
  -1   9   9      839.63      783.13     20.50 o 
   0   9   9     1346.70     1289.14     36.87 o 
   1   9   9      885.03      863.61     19.74 o 
   2   9   9     2038.42     2065.73     72.29 o 
   3   9   9     1305.06     1281.38     46.03 o 
   4   9   9     1335.15     1334.79     89.71 o 
   5   9   9      750.72      759.58     23.20 o 
   6   9   9      508.84      590.10     23.38 o 
   7   9   9      451.53      461.43     28.95 o 
   8   9   9      370.46      427.82     32.08 o 
   9   9   9      665.64      688.02     25.80 o 
  -9  10   9      254.39      255.78     21.31 o 
  -8  10   9      753.66      755.57     32.09 o 
  -7  10   9      952.15      955.86     37.02 o 
  -6  10   9      704.04      754.47     24.41 o 
  -5  10   9      978.51     1047.04     36.33 o 
  -4  10   9     1036.31     1004.38     31.56 o 
  -3  10   9     1012.66     1031.87     74.63 o 
  -2  10   9     1207.32     1136.58     85.23 o 
  -1  10   9     1348.68     1326.90     33.31 o 
   0  10   9     1390.62     1413.32     33.80 o 
   1  10   9      681.72      696.08     17.34 o 
   2  10   9     1179.46     1158.24     38.89 o 
   3  10   9      776.22      802.49     30.44 o 
   4  10   9      712.30      666.26     22.78 o 
   5  10   9      867.84      869.76     32.85 o 
   6  10   9      998.03      991.17     38.20 o 
   7  10   9      446.27      429.15     21.51 o 
   8  10   9      346.42      348.32     32.68 o 
   9  10   9      176.39      166.53     28.65 o 
  10  10   9       49.01       54.29     20.14 o 
  -8  11   9      699.33      781.77     26.90 o 
  -7  11   9      872.03      768.64     31.01 o 
  -6  11   9      975.21      946.59     35.52 o 
  -5  11   9     1481.99     1453.21     51.71 o 
  -4  11   9     1201.38     1101.26     37.91 o 
  -3  11   9      898.64      883.90     34.64 o 
  -2  11   9      241.59      255.56     21.49 o 
  -1  11   9      472.94      485.38     14.73 o 
   0  11   9      713.07      748.87     20.12 o 
   1  11   9      929.06      879.25     23.25 o 
   2  11   9     1456.71     1521.03     51.45 o 
   3  11   9     1773.48     1819.77     61.89 o 
   4  11   9      811.47      858.27     29.44 o 
   5  11   9      639.57      609.89     22.58 o 
   6  11   9      583.52      601.22     24.90 o 
   7  11   9      609.88      646.55     40.74 o 
   8  11   9      484.77      519.29     22.79 o 
  -7  12   9      522.23      553.84     27.76 o 
  -6  12   9      660.94      708.25     25.20 o 
  -5  12   9      515.88      484.45     38.20 o 
  -4  12   9      991.84      980.62     33.65 o 
  -3  12   9      520.36      503.77     22.36 o 
  -2  12   9      378.25      361.12     20.88 o 
  -1  12   9      642.49      692.04     17.69 o 
   0  12   9      518.38      499.14     15.34 o 
   1  12   9      736.26      738.66     23.03 o 
   2  12   9     1011.28     1085.36     34.37 o 
   3  12   9     1704.10     1739.46     64.18 o 
   4  12   9     1068.97     1052.92     44.48 o 
   5  12   9      730.91      838.65     28.28 o 
   6  12   9      226.98      251.80     26.71 o 
   7  12   9      507.64      489.65     23.09 o 
  -5  13   9      162.73      162.02     24.02 o 
  -4  13   9      296.66      349.75     21.72 o 
  -3  13   9      213.52      183.30     21.10 o 
  -2  13   9      455.74      454.42     22.26 o 
  -1  13   9      763.30      768.84     18.08 o 
   0  13   9      347.00      336.30     14.84 o 
   1  13   9      575.62      591.64     15.96 o 
   2  13   9      457.75      463.09     51.63 o 
   3  13   9     1262.95     1272.04     57.32 o 
   4  13   9      496.29      519.32     23.42 o 
   5  13   9      328.61      290.52     21.95 o 
  -2  14   9      432.86      434.69     22.99 o 
  -1  14   9      476.60      463.34     16.37 o 
   0  14   9      230.98      243.38     17.01 o 
   1  14   9      101.33      102.20     14.54 o 
   2  14   9      516.22      589.03     31.34 o 
   0   0  10     5674.55     5411.15    119.55 o 
   0   1  10     2723.08     2512.49     40.56 o 
   1   1  10      385.56      383.76     10.73 o 
  -1   2  10      223.98      214.40     12.50 o 
   0   2  10      716.60      754.45     20.22 o 
   1   2  10      682.46      682.44     17.59 o 
   2   2  10      217.62      178.44     17.62 o 
  -2   3  10      880.22      801.60     41.64 o 
  -1   3  10      129.14      136.96     16.49 o 
   0   3  10       95.09       80.39     11.97 o 
   1   3  10      281.73      258.73     15.51 o 
   2   3  10      159.63      181.09     19.40 o 
   3   3  10      919.03      842.27     45.67 o 
  -3   4  10     1174.94     1096.16     40.40 o 
  -2   4  10      549.02      506.00     42.23 o 
  -1   4  10      852.42      825.77     22.60 o 
   0   4  10      120.51      131.76     12.30 o 
   1   4  10      804.28      771.91     18.44 o 
   2   4  10       68.46       55.67     28.50 o 
   3   4  10      476.17      435.66     32.68 o 
   4   4  10      313.56      298.67     19.09 o 
  -4   5  10      699.82      664.79     24.05 o 
  -3   5  10      626.05      657.09     21.50 o 
  -2   5  10      509.42      463.72     23.13 o 
  -1   5  10      479.00      462.00     18.44 o 
   0   5  10      262.38      256.09     12.83 o 
   1   5  10      783.60      742.12     26.48 o 
   2   5  10      938.45      864.07     35.87 o 
   3   5  10      368.34      378.06     27.75 o 
   4   5  10      494.62      443.44     21.03 o 
   5   5  10      534.37      541.39     58.94 o 
  -5   6  10      821.49      805.36     24.80 o 
  -4   6  10      363.06      357.39     43.57 o 
  -3   6  10      706.08      650.61     25.09 o 
  -2   6  10      641.74      624.23     23.53 o 
  -1   6  10      659.86      608.48     15.79 o 
   0   6  10      228.56      224.82     13.01 o 
   1   6  10      769.93      721.64     28.65 o 
   2   6  10      208.84      249.53     48.49 o 
   3   6  10      294.09      269.12     26.26 o 
   4   6  10      622.49      630.18     24.31 o 
   5   6  10     1209.51     1158.26     42.30 o 
   6   6  10      722.73      756.12     33.58 o 
  -6   7  10      404.46      388.10     21.41 o 
  -5   7  10      316.60      339.01     20.13 o 
  -4   7  10      488.43      451.62     39.54 o 
  -3   7  10      355.36      337.82     21.04 o 
  -2   7  10      831.67      781.64     61.34 o 
  -1   7  10      559.50      539.10     15.89 o 
   0   7  10      598.97      583.66     15.47 o 
   1   7  10      603.74      567.36     24.56 o 
   2   7  10      651.26      626.82     24.44 o 
   3   7  10       52.60       58.89     22.23 o 
   4   7  10      114.67       96.09     18.78 o 
   5   7  10      125.06      153.97     19.51 o 
   6   7  10      695.09      707.89     25.03 o 
   7   7  10      185.54      164.20     20.46 o 
  -7   8  10      571.41      547.55     22.99 o 
  -6   8  10      157.93      129.45     20.03 o 
  -5   8  10      319.56      363.85     20.57 o 
  -4   8  10      317.33      298.69     34.92 o 
  -3   8  10     1064.47     1055.35     36.93 o 
  -2   8  10      621.49      672.50     22.36 o 
  -1   8  10      437.98      410.68     19.90 o 
   0   8  10       41.01       65.42     20.54 o 
   1   8  10       17.79       12.57     13.32 o 
   2   8  10      271.04      353.86     19.52 o 
   3   8  10      239.46      240.10     26.26 o 
   4   8  10      536.43      567.28     25.67 o 
   5   8  10      944.36      940.57     74.03 o 
   6   8  10      459.38      474.50     29.99 o 
   7   8  10      423.13      404.08     41.63 o 
   8   8  10      437.04      426.06     22.79 o 
  -7   9  10      465.79      447.61     23.73 o 
  -6   9  10      221.67      171.82     21.28 o 
  -5   9  10      149.12      151.27     19.93 o 
  -4   9  10      276.97      299.75     27.16 o 
  -3   9  10      157.16      169.01     19.61 o 
  -2   9  10      640.33      715.66     35.07 o 
  -1   9  10      327.46      329.43     14.50 o 
   0   9  10      722.19      663.47     17.06 o 
   1   9  10      308.32      285.33     14.20 o 
   2   9  10      609.87      602.13     22.05 o 
   3   9  10      239.59      244.73     20.57 o 
   4   9  10      356.81      312.77     21.73 o 
   5   9  10      259.08      247.79     21.21 o 
   6   9  10      377.89      365.79     22.15 o 
   7   9  10      234.97      240.41     21.61 o 
  -6  10  10      141.46      142.15     21.51 o 
  -5  10  10      345.29      387.51     23.43 o 
  -4  10  10      654.54      695.89     46.41 o 
  -3  10  10      422.71      403.24     24.47 o 
  -2  10  10      503.22      416.73     22.47 o 
  -1  10  10      434.99      381.64     15.26 o 
   0  10  10      128.13      119.29     14.13 o 
   1  10  10      590.14      612.62     22.23 o 
   2  10  10      681.89      738.03     24.77 o 
   3  10  10     1000.42     1026.15     77.31 o 
   4  10  10      524.59      607.52     23.31 o 
   5  10  10      431.14      411.41     22.58 o 
   6  10  10      139.74      132.10     26.71 o 
  -4  11  10      834.12      890.29     38.35 o 
  -3  11  10      214.00      270.07     21.62 o 
  -2  11  10      438.09      420.74     22.58 o 
  -1  11  10      329.09      348.13     15.44 o 
   0  11  10      584.77      606.60     16.72 o 
   1  11  10      240.95      256.66     23.52 o 
   2  11  10      508.18      524.69     23.09 o 
   3  11  10      447.29      477.72     23.73 o 
   4  11  10      617.77      621.22     37.16 o 
   0   0  11     2700.98     2600.94     86.80 o 
   0   1  11      368.19      358.33     10.30 o 
   1   1  11      623.01      552.11     11.23 o 
  -1   2  11      141.11      126.18     14.02 o 
   0   2  11      167.05      182.96     14.13 o 
   1   2  11       27.46        5.35     15.03 o 
   2   2  11       70.07       43.57     22.08 o 
  -2   3  11       27.78       53.55     19.20 o 
  -1   3  11       78.83       76.26     13.61 o 
   0   3  11       19.78       -0.98     13.49 o 
   1   3  11       47.36       64.07     13.50 o 
   2   3  11       42.57       55.71     19.40 o 
   3   3  11      186.20      151.36     20.57 o 
  -3   4  11      127.32      138.15     20.68 o 
  -2   4  11      226.78      179.07     20.68 o 
  -1   4  11      101.47      123.63     14.30 o 
   0   4  11       76.89       77.33     14.47 o 
   1   4  11      210.08      215.44     14.54 o 
   2   4  11      275.32      246.18     20.67 o 
   3   4  11      162.29      165.25     20.86 o 
   4   4  11      219.79      228.85     24.77 o 
  -4   5  11       93.95      116.23     40.88 o 
  -3   5  11      508.01      500.32     22.89 o 
  -2   5  11      137.45      135.24     20.57 o 
  -1   5  11      296.92      266.71     16.08 o 
   0   5  11       71.04       95.39     13.94 o 
   1   5  11      204.73      158.76     14.43 o 
   2   5  11       16.72       28.03     19.41 o 
   3   5  11       82.32       67.30     20.14 o 
   4   5  11       27.84       33.12     28.05 o 
   5   5  11      600.98      567.02     36.71 o 
  -5   6  11      175.73      182.90     21.83 o 
  -4   6  11      177.97      128.17     21.42 o 
  -3   6  11       94.19      127.68     21.04 o 
  -2   6  11      149.23      150.51     52.82 o 
  -1   6  11       12.00       -1.30     13.98 o 
   0   6  11      189.82      165.51     27.70 o 
   1   6  11      256.55      254.00     14.95 o 
   2   6  11      365.37      321.07     22.23 o 
   3   6  11      135.80      138.94     22.53 o 
   4   6  11      127.08      118.20     21.10 o 
   5   6  11      161.83      135.73     22.14 o 
   6   6  11      395.99      364.28     24.32 o 
  -5   7  11      156.32      126.66     21.83 o 
  -4   7  11       91.41      108.46     40.43 o 
  -3   7  11      382.56      342.36     35.51 o 
  -2   7  11      303.68      284.12     22.36 o 
  -1   7  11      251.25      237.75     17.88 o 
   0   7  11       24.92       21.00     14.24 o 
   1   7  11       48.67       41.36     14.27 o 
   2   7  11       25.70       -2.45     20.46 o 
   3   7  11       43.97       58.81     20.78 o 
   4   7  11      109.60       93.50     28.95 o 
   5   7  11      262.90      234.50     22.24 o 
  -3   8  11      100.86       97.58     30.14 o 
  -2   8  11      588.26      581.67     24.06 o 
  -1   8  11       61.26       35.66     14.91 o 
   0   8  11      189.16      203.80     15.02 o 
   1   8  11       22.10       23.47     14.54 o 
   2   8  11       81.51       74.57     20.78 o 
   3   8  11       10.03       10.55     20.78 o 
   0   0  12      244.09      241.35     23.62 o 
   0   1  12      968.11      715.42     16.73 o 
   1   1  12      213.54      206.53     11.71 o 
  -1   2  12      562.69      418.65     17.08 o 
   0   2  12      140.50      120.06     16.03 o 
   1   2  12      195.84      141.99     26.71 o 
                                                 
